# Supplementary material for: Identification of Novel Inhibitors Targeting SGK1 via Ensemble-Based Virtual Screening Method, Biological Evaluation and Molecular Dynamics Simulation
Source: Int J Mol Sci. 2022 Aug 3;23(15):8635. doi: 10.3390/ijms23158635 (PMC9369041; doi:10.3390/ijms23158635)
Supplement: Supplementary file 1 [file ijms-23-08635-s001.zip]

Archive with 1 entries (1 files):
- ijms-1827377-supplementary.xlsx
