# Supplementary material for: Identification of Novel Inhibitors Targeting SGK1 via Ensemble-Based Virtual Screening Method, Biological Evaluation and Molecular Dynamics Simulation
Source: Int J Mol Sci. 2022 Aug 3;23(15):8635. doi: 10.3390/ijms23158635 (PMC9369041; doi:10.3390/ijms23158635)
Supplement: Supplementary file 1 [file ijms-23-08635-s001.zip › ijms-1827377-supplementary.xlsx]

## Sheet: Table S1
Table S1 The docking scores for each protein-ligand complex
Class	3HDN	3HDN-3750	3HDN-10810	3HDN-62140	3HDN-67680	3HDN-74850	3HDN-75960	3HDN-85710	3HDN-90390	3HDN97440	3HDM	3HDM-34630	3HDM-49610	3HDM-53690	3HDM-57160	3HDM-71280	3HDM-74650	3HDM-76550	3HDM-84640	3HDM-96970
1	-8.73	-8.06	-9.15	-9.35	-8.95	-9.34	-9.6	-8.99	-10.41	-8.98	-9.46	-9.86	-9.93	-9.52	-9.3	-9.79	-8.76	-9.4	-8.73	-9.95
1	-8.06	-7.75	-8.51	-9.02	-8.46	-9.12	-8.11	-8.09	-8.8	-7.95	-8.64	-9.04	-9.18	-9	-9.17	-8.32	-8.25	-8.39	-9.22	-9.21
1	-9.55	-6.6	-6.8	-8.94	-8.08	-9.3	-9.97	-11.68	-10.28	-9.22	-9.33	2.99	-8.42	-6.98	-6.94	-8.11	-9.92	-8.79	-8.61	-10.7
1	-8.55	-8.34	-8.15	-8.99	-7.6	-9.59	-9.02	-9.52	-9.55	-9.33	-7.84	-8.06	-7.88	-6.92	-7.5	-7.81	-7.35	-8.59	-7.78	-8.38
1	-7.22	-7.83	-7.55	-7.4	-6.59	-7.72	-7.27	-8.66	-8.45	-7.33	-7.63	-6.71	-7.39	-6.57	-7.27	-7.31	-7.68	-7.28	-8.08	-8.43
1	-8.7	-7.94	-7.73	-7.7	-8.93	-7.24	-8.63	-9.05	-8.81	-9.28	-9.43	-7.8	-10.04	-6.65	-8.99	-8.78	-7.45	-8.23	-7.99	-7.78
1	-7.85	-7.93	-8.27	-8.27	-7.81	-7.1	-7.77	-8.9	-8.42	-8.94	-9.06	-8.72	-8.16	-7.49	-7.72	-6.83	-8.12	-6.38	-7.19	-8.09
1	-7.84	-8.17	-8.55	-7.98	-7.87	-8.36	-8.4	-9	-8.83	-8.89	-8.49	-9.07	-9.49	-7.56	-6.96	-7.49	-8.79	-7.6	-8.85	-8.28
1	-7.28	-7.42	-6.86	-7.87	-6.81	-8.64	-7.14	-7.81	-7.44	-7.65	-7.19	-7.03	-7.96	-7.43	-7.54	-6.95	-7.48	-6.55	-7.71	-8.14
1	-7.62	-7.59	-8.06	-8.71	-8.09	-8.19	-8.27	-8.28	-8.74	-7.63	-9.6	-7.46	-8.47	-8.41	-7.54	-7.93	-7.83	-8.18	-9.76	-8.11
1	-8.44	-7.3	-7.28	-8.49	-8.7	-7.4	-8.39	-8.41	-8.47	-7.46	-8.29	-7.12	-9.3	-7.25	-7.35	-8.29	-9.17	-6.86	-9.4	-6.83
1	-6.77	-8.13	-8.86	-7.88	-6.89	-7.55	-7.89	-8.12	-8.39	-7.18	-7.91	-8.29	-8.79	-7.05	-8.45	-8	-7.98	-6.9	-7.25	-7.87
1	-8.96	-7.83	-9.04	-9.51	-8.62	-9.91	-8.49	-8.87	-9.65	-8.65	-9.53	-9.47	-9.51	-8.91	-9.55	-9.07	-8.88	-8.66	-9.79	-9.91
1	-7.84	-7.46	-8.86	-8.26	-8.12	-8.92	-8.8	-9.23	-7.75	-9.11	-9.17	-8.45	-8.39	-7.09	-8.85	-8.12	-8.04	-6.96	-8.14	-7.65
1	-7.9	-7.06	-8.34	-8.04	-6.98	-7.49	-8.7	-10.14	-8.31	-7.89	-8.26	-9.31	-9.21	-7.59	-7.39	-7.91	-8.29	-7.65	-9.42	-8.62
1	-6.52	-6.59	-6.55	-6.67	-6.39	-7.01	-6.75	-7.03	-7.07	-6.34	-6.5	-7.09	-7.39	-7.05	-7.3	-7.07	-7.35	-7.19	-7.48	-7.36
1	-7.67	-7.35	-8.17	-7.66	-7.75	-7.47	-7.5	-7.71	-8.74	-8.01	-7.95	-9.45	-8.19	-6.64	-7.63	-8.03	-7.62	-7.52	-8.65	-8.88
1	-8.08	-7.23	-8.63	-8.47	-7.94	-9.01	-7.99	-8.37	-9.1	-8.18	-9.16	-8.98	-9.05	-9.16	-9.16	-8.7	-8.68	-7.76	-9.22	-9.4
1	-8.05	-6.87	-8.33	-7.53	-7.92	-7.7	-7.34	-8.46	-8.51	-9.27	-7.71	-7.58	-9.25	-7.18	-8.83	-9.1	-8.32	-8.16	-10.33	-7.31
1	-6.11	-6.41	-6.26	-6.39	-6.12	-6.14	-5.91	-6.7	-6.26	-5.99	-5.93	-6.31	-5.95	-6.36	-6.36	-6.62	-6.04	-5.77	-6.46	-6.02
1	-8.37	-7.81	-8.73	-7.51	-6.85	-7.44	-7.97	-8.14	-8.36	-7.84	-7.59	-7.53	-8.56	-6.63	-7.44	-7.23	-8.12	-6.1	-8.57	-8.26
1	-7.41	-8.08	-8.02	-9.19	-7.07	-8.65	-8.65	-8.39	-9.64	-8.39	-7.14	-8.95	-9.11	-6.92	-8.12	-7.49	-8.53	-8.39	-9.11	-8.52
1	-6.96	-7.04	-8.25	-8.27	-8.18	-9.24	-7.35	-9.34	-7.92	-8.71	-8.94	-7.24	-8.61	-7.12	-7.36	-7.51	-8.56	-7.93	-8.87	-8.81
1	-8.67	-8.6	-8.59	-8.87	-7.85	-8.93	-8.69	-8.41	-9.42	-8.52	-9.08	-7.92	-8.86	-8.56	-7.44	-8.1	-8.27	-8.16	-8.44	-8.98
1	-6.47	-7.47	-6.17	-7.43	-5.97	-6.38	-7.79	-8.37	-7.2	-6.96	-7.69	-5.65	-7.8	-6.36	-7.07	-6.86	-8.49	-7.35	-8.21	-8.73
1	-7.31	-7.27	-8.4	-7.71	-7.88	-8.84	-8.48	-9.12	-8.22	-7.81	-7.67	-7.46	-7.29	-6.77	-7.6	-8.15	-7.56	-7.54	-8.59	-7.3
1	-9.28	-8.1	-9.32	-9.61	-7.98	-9.58	-8.5	-9.38	-9.65	-9.12	-9.5	-10.09	-10.02	-8.01	-9.8	-7.96	-9.12	-7.69	-7.63	-9.8
1	-7.16	-8.15	-9.04	-9.12	-8.03	-8.91	-8.71	-10.34	-9.98	-9.08	-7.87	-10.69	-7.8	-7.54	-6.69	-8.3	-8.91	-7.1	-8.91	-9.13
1	-9.07	-8.69	-7.62	-7.83	-7.04	-8.28	-8.21	-8.19	-8.22	-8.1	-9.29	-7.5	-7.82	-7.54	-7.75	-7.57	-9.15	-7.38	-8.93	-7.79
1	-7.96	-6.72	-8.18	-9.55	-7.41	-7.08	-7.81	-8.38	-8.67	-7.98	-8.39	-8.49	-9.49	-8.02	-7.86	-7.83	-8.71	-7.77	-8.51	-8.63
1	-7.02	-7.03	-7.58	-7.69	-6.59	-8.17	-7.26	-7.61	-7.77	-7.85	-7.31	-8.05	-7.96	-8.04	-7.77	-8.13	-8.21	-6.9	-9.04	-7.85
1	-8.06	-6.97	-7.26	-7.9	-6.32	-8.1	-7.44	-8.01	-7.42	-7.38	-7.76	-6.76	-8.42	-7.85	-7.11	-7.53	-7.96	-6.87	-8.67	-8.78
1	-7.53	-7.39	-7.67	-7.79	-7.94	-8.04	-8.13	-7.42	-8.11	-8.37	-8.85	-6.71	-7.65	-7.17	-6.56	-7.88	-10.25	-7.44	-7.72	-8.49
1	-8.93	-8.67	-8.34	-9.41	-7.75	-10.41	-8.47	-8.8	-10	-8.39	-9.59	-9.64	-9.99	-9.29	-9.54	-8.56	-9.06	-7.28	-7.76	-9.82
1	-6.81	-7.09	-8.02	-8.97	-6.55	-8.4	-8.82	-8.08	-8.65	-9.19	-7.4	-6.07	-7.88	-6.77	-6.67	-9	-7.75	-7.2	-8.32	-7.89
1	-7.13	-7.33	-8.13	-7.58	-6.88	-8.21	-7.65	-8.18	-9.39	-8.34	-8.54	-8.23	-8.96	-7.23	-7.56	-7.66	-8.11	-7.5	-9.03	-8.69
1	-8.81	-7.19	-7.76	-9.11	-6.03	-8.99	-10.06	-11.56	-10.6	-9.02	-9.49	9.89	-4.69	-5.94	-0.86	-6.89	-12.28	-10.51	-7.75	-8.43
1	-6.83	-7.4	-7.51	-7.99	-7.03	-7.69	-8.28	-8.3	-7.64	-8.34	-7.44	-9.1	-8.19	-7.48	-7.78	-6.65	-7.26	-6.48	-7.72	-8.23
1	-8.26	-8.9	-7.98	-8.03	-7.68	-7.41	-7.95	-8.88	-8.89	-8.51	-8.29	-7.7	-8.85	-7.59	-9.09	-8.78	-7.98	-7.28	-8.33	-7.57
1	-6.78	-5.74	0.96	-7.73	-5.83	-8.28	-10.28	-11.06	-9.59	-9.62	-3.66	-1.57	-4.36	10.92	-4.31	-3.62	-7.45	-5.74	-4.81	-5.87
1	-6.89	-7.68	-5.79	-10.99	-7.75	-9.05	-9.33	-10.61	-7.98	-10.06	-8.37	-4.12	-5.25	-8.28	-8.5	-5.82	-8.52	-4.15	-6.36	0.02
1	-1.91	-6.49	-3.86	-9.4	-8.01	-9.63	-8.81	-7.49	-9.05	-8.88	-6.26	-2.35	8.32	6.17	-5.33	-8.8	-7.62	-7.91	-6.3	-9.29
1	-8.33	-7.59	-8.2	-9.11	-9.01	-8.39	-8.49	-9.54	-8.18	-8.29	-8.48	-6.67	-8.87	-8.32	-7.56	-7.6	-8.46	-7.55	-8.26	-8.96
1	-8.67	-4.23	-8.74	-9.46	-5.63	-6.05	-8.5	-8.74	-8.98	-6.99	-8.61	3.37	-7.59	1.34	-3.69	-5.48	-7.81	-7.72	-7.32	-8.24
1	-1.5	-4.56	-4.45	-6.21	-5.37	-4.79	-5.15	-3.8	-6.6	-5.46	-3.99	-1.09	0.91	-0.02	1.2	-4.51	-2.99	-3.48	-5.56	-1.5
1	-9.2	-7.84	-8.09	-8.85	-7.82	-7.74	-8.83	-8.89	-10.27	-9.12	-8.94	-7.32	-8.28	-8.93	-8.78	-8.55	-9.01	-7.02	-8.93	-9.81
1	-7.34	-7.19	-8.09	-8.14	-8.11	-6.95	-8.57	-9.16	-9.54	-8.18	-7.25	-7.9	-8.05	-7.06	-6.67	-7.8	-8.35	-6.81	-7.78	-8.28
1	-9.71	-8.78	-9.38	-10.29	-9.08	-10.4	-9.75	-10.46	-11.43	-9.99	-9.61	-10.82	-10.48	-9.13	-10.11	-9.92	-10.65	-8.9	-9.5	-10.14
1	-8.75	-8.23	-8.83	-8.21	-7.13	-9.23	-8.75	-10.09	-8.41	-8.3	-8.12	-9.07	-8.49	-8.05	-8.81	-8.75	-9.79	-9.39	-8.47	-9.12
1	-7.49	-9.42	-8.12	-8.92	-8.19	-7.38	-7.87	-8.19	-8.65	-8.94	-6.39	-7.64	-7.87	-9.44	-9	-8.75	-8.65	-6.29	-7.95	-8.1
1	-7.8	-7.92	-9.2	-8.68	-7.82	-7.87	-7.81	-9.27	-9.14	-9.19	-8.11	-7.18	-8.53	-8.75	-9.08	-9.18	-11.01	-9.45	-8.26	-9.43
1	-7	-8	-7.94	-8.08	-7.49	-7.55	-7.54	-8.16	-8.45	-8.11	-7.04	-7.7	-9.3	-6.43	-6.96	-6.37	-7.48	-6.86	-8.07	-8.59
1	-8.84	-7.78	-9.15	-9.15	-8.07	-8.59	-9.5	-9.23	-9.82	-8.73	-9.01	-8.21	-8.43	-8.53	-8.33	-8.78	-9.28	-7.79	-8.71	-9.21
1	-8.54	-7.61	-8.72	-8.75	-7.88	-8.28	-8.32	-8.47	-9.47	-8.1	-9.25	-9.43	-9.8	-9.35	-9.43	-8.75	-9.36	-9.35	-9.85	-9.68
1	-7.92	-8.27	-7.79	-8.34	-7.03	-7.4	-8.25	-8.68	-8.71	-8.79	-8.27	-9.49	-9.6	-5.8	-8.28	-7.08	-8.32	-7.12	-8.43	-8.48
1	-9.34	-8.75	-9.92	-9.51	-8.07	-9.63	-9.85	-10.32	-10.42	-8.93	-9.17	-6.67	-9.11	-9.09	-9.86	-8.78	-9.58	-9.12	-10.44	-11.18
1	-8.03	-8.35	-9.39	-9.53	-8.13	-7.4	-9.87	-8.52	-9.49	-9.29	-8.04	-2.32	-8.7	-5.66	-9.77	-6.94	-7.55	-6.9	-8.31	-8.74
1	-6.93	-6.24	-8.12	-7.13	-7.48	-6.91	-8	-9.41	-8.74	-8.27	-7.04	-5.66	-9.6	-7.4	-7.47	-6.31	-7.5	-8.05	-6.95	-8.1
1	-7.94	-6.8	-8.4	-8.97	-7.43	-7.5	-8.64	-9.09	-9.09	-8.76	-8.61	-7.2	-9.27	-7.23	-7.85	-7.9	-7.86	-7.63	-8.81	-9.15
1	-6.53	-6.02	-7.28	-7.83	-5.18	-6.53	-6.87	-7.44	-7.35	-5.92	-6.84	-4.78	-7.13	-6.98	-6.88	-6.32	-6.04	-5.97	-7.77	-7.63
1	-7.3	-7.63	-8.31	-8.11	-8.48	-8.83	-8.41	-8.99	-8.7	-9.38	-7.93	-9.13	-8.84	-6.94	-8.2	-7.14	-9.62	-8.48	-8.68	-9.49
1	-9.3	-7.76	-10.22	-9.96	-9.49	-10.29	-9.55	-9.33	-9.88	-8.86	-10.32	-8.69	-10.02	-9.44	-9.85	-10.29	-9.92	-9.19	-9.76	-11.05
1	-8.8	-7.69	-8.81	-9.03	-8.48	-8.61	-8.77	-9.04	-9.83	-8.78	-9.64	-8.01	-9.5	-8.64	-9.86	-9.26	-9.54	-7.6	-8.92	-9.47
1	-8.01	-7.01	-8.49	-7.85	-7.12	-7.69	-7.86	-8.27	-9.25	-8.19	-8.07	-6.61	-7.2	-6.26	-8.44	-7.61	-7.57	-6.91	-7.89	-7.6
1	-5.82	-9.27	-4.89	-8.39	-4.78	-8.24	-9.3	-9.73	-9.86	-9.72	-4.56	1.97	-2.12	-2.43	-5.17	-3.87	-6.68	-6.67	-3.85	-5.78
1	-6.12	-5.98	-8.38	-7.69	-7.52	-7.74	-8.8	-7.32	-7.52	-7.27	-6.75	-6.43	-7.83	-5.12	-7.79	-7.32	-8.22	-8.73	-7.94	-7.87
1	-8.18	-7.62	-8.54	-8.14	-7.58	-9.07	-8.13	-8.68	-8.76	-7.94	-8.59	-9.02	-8.88	-8.07	-8.45	-8.02	-8.11	-8.31	-7.71	-9.25
1	-7.11	-8.1	-8.22	-8.09	-8.15	-8.5	-8.91	-9.27	-7.83	-9.33	-8.83	-6.94	-9.59	-8.17	-8.38	-8.31	-8.5	-8.26	-8.62	-8.95
1	-6.77	-7.58	-8.11	-7.68	-7.14	-7.91	-8.38	-9.42	-9.58	-8.63	-8.41	-9.75	-8.08	-8.04	-8.3	-7.03	-8.98	-8.87	-8.39	-8.81
1	-8.34	-7.56	-8.53	-8.19	-7.48	-8.98	-7.98	-9.59	-8.87	-8.13	-8.39	-9.66	-8.8	-7.01	-7.58	-8.04	-8.13	-8.3	-8.88	-9.84
1	-6.93	-7.74	-8.48	-7.9	-6.45	-8.31	-7.58	-9.3	-9.52	-8.31	-8.62	-8.27	-9.92	-7.95	-7.37	-7.3	-8.09	-6.59	-8.86	-8.7
1	-7.06	-7.23	-7.18	-8.45	-6.42	-7.6	-8.6	-8.5	-8.93	-8.36	-8.07	-4.05	-6.26	-7.19	-7.14	-7	-7.81	-7.6	-9.17	-8.25
1	-7.46	-7.22	-8.91	-7.47	-5.12	-6.65	-8.03	-8.95	-8.15	-7.93	-8.74	-3.96	-7.4	-1.41	-7.24	-6.03	-6.39	-6.14	-6.6	-6.49
1	-5.87	-6.63	-6.91	-6.43	-7.71	-6.71	-6.91	-7.6	-6.68	-6.48	-6.56	-7.56	-7.06	-6.13	-7.75	-6.47	-6.42	-6.19	-7.44	-8.4
1	-8.06	-8.39	-8.89	-9.11	-8.32	-8.3	-8.08	-10.57	-10	-8.89	-7.79	-7.95	-9.71	-7.24	-7.55	-8.06	-8.64	-8.95	-8.19	-10.17
1	-6.57	-8.61	-6.9	-8.26	-6.99	-7.73	-7.7	-8.41	-8.45	-8.56	-7.97	-5.72	-7.06	-6.7	-9.02	-6.39	-7.95	-7.13	-7.86	-8.82
1	-4.76	-6.3	-5.58	-6.37	-6.2	-6.42	-6.42	-6.98	-5.5	-6.43	-4.96	-5.16	-6.06	-5.31	-3.84	-6.56	-6.47	-5.88	-5.82	-6.24
1	-9.43	-8.05	-8.79	-10.98	-8.62	-10.22	-9.55	-10.47	-9.94	-9.63	-9.79	-9.41	-10.95	-8.12	-8.97	-7.65	-8.91	-7.48	-9.54	-9.58
1	-8.32	-7.08	-6.94	-7.8	-7.44	-8.46	-8.7	-9.26	-9.39	-8.93	-8.77	-8.41	-7.51	-6.65	-9.49	-8.6	-8.24	-8.85	-9.11	-8.38
1	-8.04	-7.54	-8.77	-7.63	-7.6	-9.62	-9.18	-9.84	-8.69	-8.4	-7.37	-7.22	-9.07	-7.21	-7.65	-7.4	-8.28	-7.65	-8.76	-10.02
1	-8.24	-8.2	-8.24	-8.81	-7.68	-7.82	-8.62	-8.92	-8.29	-8.33	-8.18	-8.51	-8.96	-7.5	-8.24	-7.19	-7.78	-8.62	-9.75	-8.93
1	-7.81	-7.64	-8.37	-9.07	-7.62	-8.92	-7.86	-9.35	-8.2	-9.15	-8.18	-9.2	-8.91	-7.29	-7.68	-7.36	-8.07	-6.99	-7.69	-8.26
1	-6.81	-6.86	-7.75	-8.01	-7.7	-8.85	-9.24	-9.18	-8.02	-9.06	-8.37	-6.16	-8.81	-7.82	-7.78	-7.2	-7.84	-6.1	-7.4	-8.42
1	-7.32	-6.33	-8.66	-7.32	-6.4	-8.39	-8.2	-9.07	-8.07	-9.27	-5.33	-5.96	-6.87	-3.63	-4.78	0.94	-7.39	-7.65	-6.52	-8.12
1	-7.66	-8.13	-9.01	-8.76	-8.64	-7.63	-8.39	-9.37	-8.55	-9.05	-8.41	-8.48	-9.28	-7.23	-7.49	-7.6	-8.3	-8.15	-8.82	-9.37
1	-9.83	-9.01	-9.53	-9.73	-8.82	-9.47	-10.02	-9.45	-9.92	-9.06	-9.94	-10.03	-10.73	-9.88	-10.36	-9.81	-10.49	-10.14	-11.19	-11.23
1	-9.11	-8.54	-7.8	-8.2	-7.39	-7.4	-8.63	-8.55	-9.04	-8.12	-8.98	-7.37	-9.32	-7.35	-8.3	-8.05	-9.33	-7.42	-8.55	-9.85
1	-8.18	-6.72	-7.13	-7.92	-7.38	-8.8	-8.94	-10.29	-8.59	-8.15	-8.46	-7.52	-8.86	-7.58	-8.1	-7.38	-8.06	-7.41	-8.54	-8.32
1	-7.22	-8.39	-5.59	-7.48	-7.45	-6.8	-6.04	-7.38	-7.08	-7.15	-6.73	-6.7	-7.27	-7.33	-6.2	-8.14	-7.38	-4.21	-4.56	-6.35
1	-5.28	-5.69	-5.23	-5.65	-5.8	-5.76	-4.92	-6.09	-6.16	-5.19	-6.4	-4.94	-6.81	-5.06	-5.58	-5.98	-5.39	-5.06	-5.78	-5.62
1	-7.08	-8.3	-7.6	-7.72	-7.76	-7.49	-7.24	-9.52	-7.68	-7.95	-7.47	-6.57	-8.42	-5.98	-7.16	-7.97	-7.87	-7.38	-8.46	-8.06
1	-9.38	-8.9	-9.88	-9.71	-9.28	-10.81	-10.41	-9.79	-10.74	-9.2	-9.87	-10.37	-9.94	-9.53	-9.75	-9.78	-9.99	-8.91	-10.07	-10.57
1	-7.42	-5.99	-3.12	-8.92	-7.63	-8.19	-8.82	-8.59	-10.36	-7.67	-7.04	-5.39	-10.3	0.39	-7.92	-6.17	-9.03	-7.59	-7.95	-6.25
1	-4.88	-6.14	-6.28	-6.2	-5.5	-6.37	-6.78	-7.38	-7.62	-6.21	-5.94	-6.97	-5	-3.59	-5.73	-5.37	-6.3	-5.84	-6.91	-5.73
1	-7.64	-8.54	-8.95	-8.54	-7.82	-10.04	-8.8	-9.21	-9.92	-8.68	-8.61	-7.76	-9.48	-7.73	-9.59	-6.58	-8.64	-7.79	-8.23	-8.95
1	-7.35	-7.78	-7.75	-8	-7.89	-7.8	-7.04	-8.11	-8.18	-7.57	-6.72	-6.85	-7.93	-5.8	-7.56	-7.17	-7.56	-7.83	-7.54	-7.47
1	-7.17	-8.35	-8.05	-8.03	-7.35	-7.78	-8.95	-8.74	-8.46	-8.22	-9.2	-4.87	-7.67	-7.09	-6.94	-7.56	-7.84	-7.5	-7.35	-8.18
1	-7.53	-7.71	-9.21	-7.92	-7.13	-6.92	-7.94	-8.62	-7.92	-7.89	-6.51	-6.44	-8.76	-6.34	-8.19	-7.51	-8.04	-6.93	-7.68	-9.03
1	-7.51	-7.21	-7.07	-7.47	-7.58	-6.77	-7.82	-7.85	-8.64	-7.81	-7.96	-7.91	-7.16	-6.75	-7.7	-7.85	-6.83	-5.8	-7.49	-8.63
1	-6.77	-8.35	-8.46	-8.86	-7.42	-8.99	-8.12	-9.09	-8.3	-8.18	-7.51	-8.35	-9.94	-6.8	-7.79	-8.1	-7.96	-8.42	-9	-9.49
1	-6.64	-7.89	-7.63	-8.05	-7.05	-7.5	-7.59	-8.57	-7.86	-8.14	-6.95	-8.4	-8.78	-6.31	-7.75	-7.64	-8.18	-7.27	-9.72	-8.77
1	-7.15	-6.96	-7.77	-7.37	-6.37	-8.29	-7.75	-8.49	-7.47	-7.89	-8.18	-7.02	-9.15	-6.68	-6.6	-6.79	-7.92	-8.4	-7.69	-7.81
1	-7.33	-8.3	-8.43	-8.42	-7.99	-8.3	-7.09	-8.52	-7.7	-8.8	-7.87	-9.04	-8.56	-6.24	-7.43	-7.74	-7.01	-7.06	-7.19	-7.84
1	-6.98	-6.58	-8.07	-8.15	-7.25	-6.61	-7.58	-8.37	-7.72	-7.48	-8.04	-7.19	-6.74	-6.11	-7.83	-7.58	-7.77	-8.39	-7.95	-7.67
1	-7.89	-8.29	-7.48	-7.69	-7.66	-7.71	-8.37	-9.42	-7.77	-8.86	-7.19	-6.95	-9.04	-7	-8.34	-7.28	-8.67	-7.47	-8.37	-8.33
1	-8.12	-7.92	-8.39	-7.52	-8.46	-7.35	-8.05	-7.99	-7.98	-8.09	-7.43	-7.17	-9.14	-7.36	-6.47	-6.64	-7.4	-7.56	-8.47	-8.17
1	-7.16	-7.21	-6.87	-7.31	-7.51	-6.93	-6.7	-7.72	-8.23	-7.03	-7.63	-6.01	-9.1	-7.08	-6.01	-7.33	-7.37	-7.38	-8.02	-7.04
1	-7.45	-5.39	-5.14	-8.07	-7.44	-8.28	-8.15	-8.27	-8.38	-8.36	-5.3	-6.07	-6.86	-2.97	-7.38	-4.49	-9.2	-6.2	-4.99	-3.93
1	-7.19	-7.08	-7.98	-8	-7.58	-8.27	-8.09	-7.06	-8.71	-7.85	-6.91	-8.41	-8.35	-7.29	-7.78	-7.59	-7.77	-8.41	-8.16	-7.53
1	-8.41	-8.07	-9.14	-8.95	-8.41	-10.29	-8.56	-8.4	-8.36	-9.65	-8.41	-7.62	-9.2	-8.4	-7.8	-8.02	-9.05	-7.42	-9.16	-7.97
1	-8.06	-8.41	-7.92	-8.47	-7.6	-8.82	-8.79	-10.28	-8.21	-8.77	-8.49	-8.84	-7.79	-8.89	-8.82	-8.06	-9.07	-7.38	-9	-7.95
1	-9.23	-7.99	-9.69	-9.85	-8.53	-9.38	-7.08	-7.49	-9.22	-10.01	-10.22	-0.65	-6.98	-4.15	-6.11	-7.84	-9.93	-7.19	-7.53	-10.04
1	-7.92	-7.39	-8.92	-7.98	-7.15	-7.7	-7.85	-8.87	-9.41	-8.49	-8.12	-9.97	-9.67	-7.25	-8.04	-7.54	-8.79	-8.6	-9.22	-8.65
1	-7.08	-6.68	-7.49	-8.21	-6.67	-8.37	-7.52	-8.33	-8.52	-7.99	-9.77	-5.34	-7.92	-7.38	-8.63	-2.72	-6.45	-5.46	-7.9	-4.58
1	-8.66	-8.06	-8.52	-9.08	-8.36	-9.15	-8.69	-9.5	-9.35	-8.62	-7.69	-6.24	-8.68	-6.88	-8.13	-8.41	-8.05	-7	-9.17	-8.68
1	-7.52	-7.94	-9.78	-9.1	-8	-9.42	-9.11	-8.94	-10.01	-8.88	-8.46	-9.44	-8.63	-8.24	-8.7	-8.08	-9.21	-8.19	-8.81	-9.61
1	-7.04	-8.75	-6.62	-7.69	-6.06	-6.04	-6.35	-7.03	-7.04	-6.93	-7.69	-7.62	-7.18	-7.05	-6.7	-7.01	-7.53	-5.98	-8.02	-7.76
1	-8.6	-8.75	-9.27	-9.79	-8.34	-8.19	-8.97	-10.47	-9.83	-8.65	-8.91	-6.58	-9.47	-6.4	-8.77	-8.89	-8	-8.14	-8.16	-8.94
1	-7.72	-6.62	-7.8	-7.22	-7.55	-8.04	-7.63	-8.12	-7.01	-8.06	-7.23	-7.6	-8.71	-6.53	-7.35	-7.19	-7.77	-7.17	-7.34	-7.34
-1	-5.18	-6.63	-4.6	-7.76	-6.9	-7.54	-6.31	-9.57	-6.37	-8.32	-7.73	-2.41	-1.62	15.3	-4.19	-0.85	-7.97	-6.65	-3.74	-5.79
-1	-5.56	-6.15	-5.59	-5.72	-5.19	-5.33	-5.64	-6.31	-5.39	-6.13	-5.96	-5.74	-5.97	-5.47	-5.62	-5.73	-5.13	-4.63	-6.27	-5.2
-1	-5.12	-3.35	4.2	-5.48	-4.68	-3.5	-5.39	-5.38	-4.02	-5.65	-0.64	7.81	12.73	4.38	2.07	16.04	-6.23	-5.02	-5.33	4.65
-1	522.47	65.17	591.79	111.72	142.39	3.58	2.88	69.27	107.26	7.67	401.04	1310	241.74	631.61	609.83	1320	104.4	63.2	195.26	1930
-1	23900	3160	61600	3180	2350	107.54	347.94	218.09	99.79	8.57	73500	55100	15900	28500	74000	45500	830.6	705.69	2640	29900
-1	239	65.17	591.79	111.72	142.39	300.58	276.88	443.09	345.79	6.57	735	1310	241.74	631.61	609.83	1320	104.4	705.69	2640	867.65
-1	9450	1580	181000	4510	2250	32.94	1370	5210	4950	4.78	19500	140000	40600	112000	113000	144000	1980	583.37	3260	4570
-1	-4.83	-4.26	-3.3	-5.95	-4.21	-5	-5.47	-5.34	-5.16	-5.5	-5.8	-6.84	-1.68	-1.93	-5.2	-5.3	-6.52	-2.88	-5.66	-4.63
-1	-4.59	-5.06	-4.16	-5.45	-3.39	-6.1	-4.98	-5.13	-4.59	-3.44	-5.38	-6.49	-5.21	-6.7	-5.84	-7.08	-4.5	-5.67	-6.52	-6.33
-1	-8.47	-6.86	-5.42	-8.81	-8.55	-8.24	-8.83	-8.76	-10.82	-7.76	-7.89	-5.08	-9.18	-6.15	-9.18	-7.16	-7.99	-5.63	-7.03	-8.59
-1	-4.4	-4.69	-4.24	-3.84	-4.13	-3.48	-3.43	-4.76	-4.11	-3.52	-3.13	-4.49	-4.7	-5.56	-4.27	-5.18	-3.58	-3.6	-3.82	-5.22
-1	6.38	1920	21200	254.34	1500	140.91	150.03	111.12	178.99	5.59	2120	8960	3800	3310	5160	3530	398.62	243.65	1500	3.37
-1	-6.81	-6.18	-6.07	-7.34	-7.21	-6.28	-6.71	-6.2	-6.62	-7.23	-7.4	-6.35	-7.78	-6.83	-6.93	-6.76	-6.63	-6.1	-7.77	-6.77
-1	52.38	56.57	165.17	91.64	11.66	1.25	33.12	314.24	100.33	19.04	178.08	191.6	114.82	361.18	178.09	172.12	13.62	2.45	5.92	394.04
-1	-5.68	-6.6	-5.85	-6.15	-5.6	-5.75	-5.23	-5.98	-6.26	-5.61	-5.86	-5.3	-6.32	-5.25	-5.41	-4.81	-5.42	-5.22	-6.5	-6
-1	-4.1	-3.9	-4.02	-5	-3.09	-4.45	-4.11	-4.63	-4.29	-4.71	-6.25	-3.55	-4.76	-3.47	-4.77	-3.82	-4.14	-3.25	-5.2	-4.63
-1	190.25	153.29	424.59	21.81	13.91	-2.4	-1	23.05	20.65	0.4	115.26	516.85	131.78	896.03	27.07	600.01	54.73	21.36	133.44	406.28
-1	-8.96	-7.98	-8.35	-8.95	-8.62	-8.88	-9.36	-8.73	-9.94	-9.43	-8.81	-9.17	-9.63	-2.52	-8.44	-8.72	-8.51	-6.88	-9.11	-8.32
-1	-7.91	-6.88	-6.98	-8.5	-7.47	-6.13	-7.15	-6.75	-6.8	-7.78	-7.15	-7.57	-7.5	-6.19	-5.43	-6.03	-4.21	-5.2	-5.26	-5.51
-1	69.27	153.29	424.59	21.81	13.91	191.79	131	609.83	111.72	5.26	107.26	516.85	131	896.03	27.07	200.01	65.17	241.74	631.61	632.13
-1	16.98	1.26	-8.57	-5.87	-7.04	-4.27	-5.02	-3.85	-3.41	-7.88	17.84	21.51	-5.38	25.48	8.97	27.16	-3.51	-3	-4.18	4.06
-1	-4.25	-4.09	-4.03	-4.13	-4.47	-4.18	-4.08	-4.01	-4.13	-4.19	-4.32	-4.02	-4.27	-4.72	-4.22	-4.34	-4.06	-4.09	-4.22	-3.88
-1	-4.12	-4.58	-4.09	-4.98	-4.47	-3.16	-4.13	-4.05	-5.5	-4.2	-4.09	-5.35	-3.91	-5.01	-5.54	-4.46	-4.08	-4.28	-4.9	-4.39
-1	-5.49	-5.39	-6.6	-6.32	-4.55	-5.37	-6	-5.16	-6.23	-6.08	-5.58	-5.77	-5.93	-5.47	-6.26	-4.94	-5.68	-5.17	-7.64	-5.33
-1	1.67	188	404	221	170	157.33	292.55	101	215	6	6360	122	264	159	169	263	115	281	194	424
-1	-4.41	-4.76	-4.67	-4.4	-4.14	-4.2	-4.14	-4.44	-4.81	-5	-5.46	-5.19	-4.56	-5.01	-4.91	-3.62	-4.16	-5.15	-4.61	-4.01
-1	-5.96	-7.61	-7.28	-7.02	-5.56	-6.16	-7.07	-8.66	-7.76	-8.26	-7.09	-6.57	-8.78	-6.54	-7.11	-7.64	-8.43	-6.72	-7.51	-6.45
-1	-0.26	-3.71	-1.97	-4.25	-3.32	0.03	-4.83	15.49	-5.52	-7.29	66.38	25.76	105.71	25.06	8.68	71.52	-2.42	-2.75	-1.83	-1.27
-1	7.09	221	170	209000	64200	23200	35400	2850	3430	4.44	20100	263	207000	531000	471000	624000	78800	5500	2070	6433
-1	-6.58	-6.15	-6.38	-6.63	-7.13	-6.12	-6.81	-7.87	-5.99	-5.95	-6.16	-7.46	-7.22	-6.75	-7.4	-6.67	-5.62	-5.39	-6.65	-7.04
-1	-1.26	3.17	-0.79	-6.79	-2.34	-6.13	-5.13	-4.33	-3.78	-5.96	-8.73	133.1	17.08	4.43	39.91	11.99	2.38	-3.42	-1.75	20.77
-1	-4.63	-3.72	-3.48	-6.58	-3.25	-2.92	-4.62	-4.88	-5.12	-5.4	-3.9	-2.41	-3.86	-2.09	-2.24	-3.74	-5.06	-2.41	-3.54	-5.89
-1	-6.23	-4.14	-4.96	-7.02	-5.28	-6.48	-6.85	-7.93	-7.8	-5.72	-5.98	-6.69	-6.33	-5.58	-7.2	-6.08	-6.33	-5.65	-6.87	-7.16
-1	-7.92	-8.12	-8.52	-8.33	-8.53	-7.92	-8.3	-8.29	-8.94	-8.43	-8.33	-8.71	-8	-6.79	-7.59	-7.64	-7.26	-6.84	-8.32	-7.75
-1	-6.22	-4.04	-5.78	-6.61	-5.34	-5.28	-5.19	-4.89	-6.47	-5.73	-5.59	-6.63	-5.87	-5.38	-5.3	-5.42	-5.27	-5.05	-5.02	-4.56
-1	-4.88	-5.54	-5.39	-5.41	-4.65	-5.13	-4.98	-4.74	-4.51	-3.87	-4.92	-5.37	-4.63	-3.41	-4.74	-3.39	-5.14	-4.54	-4.04	-4.97
-1	-5.92	-5.65	-6.11	-6.33	-6.22	-6.24	-6.94	-6.9	-6.66	-7.04	-6.93	-6.38	-7.63	-7.59	-7.1	-6.56	-6	-5.58	-6.99	-7.22
-1	624000	5500	2070	7.09	20100	209000	64200	23200	35400	7.98	78800	2850	3430	-7.58	334.44	531000	471000	624000	78800	25470
-1	-8.48	-7.17	-7.44	-8.25	-7.85	-9.65	-10.11	-9.77	-11.26	-10.71	-7.09	-5.31	-9.72	-7.59	-4.35	-8.55	-7.98	-5.66	-7.37	-6.28
-1	-5.3	-4.23	-2.46	-7.32	-5.76	-7.16	-9.14	-3.89	-9.93	-9.83	-3.93	20.72	0.47	11.66	-1.44	7.86	-4.94	-4.11	-2.58	4.19
-1	-8.15	-7.84	-6.28	-8.01	-7.62	-7.58	-7.98	-8.32	-7.7	-9.32	-5.12	8.06	-6.78	-4.81	-4.92	-5.07	-8.66	-7.69	-7.77	-6.56
-1	-6.22	-6.25	-5.98	-6.81	-6	-5.78	-6.35	-6.59	-6.22	-6.92	-6.71	-7.24	-7.14	-7.35	-6.23	-6.49	-6.26	-6.29	-7.3	-6.55
-1	-8.69	-7.15	-7.5	-8.26	-7.44	-8.05	-7.57	-8.21	-8.4	-7.8	-8.5	-9.17	-8.1	-7.83	-7.52	-7.7	-8.68	-7.1	-8.06	-8.56
-1	-7.98	-7.29	-7.19	-7.2	-8.33	-7.88	-7.94	-7.4	-7.14	-8.48	-7.8	-7.45	-6.82	-4.39	-6.18	-6.84	-7.48	-6.97	-7.79	-7.51
-1	-7.44	-8.51	-6.39	-8.21	-7.84	-7.64	-8.35	-7.76	-8.82	-8.82	-8.49	-5.69	-7.4	-5.97	-7.01	-6.88	-7.29	-6.75	-8.4	-4.85
-1	-7.49	-7.16	-5.43	-7.23	-8	-7.76	-8.33	-7.92	-7.37	-7.5	-5.19	-7.89	-6.05	-0.19	-3.53	-5.09	-5.56	-5.61	-6.78	-7.39
-1	-6.28	-6.33	1.29	-7.19	-7.61	-4.73	-6.84	-6.31	-6.21	-8.58	-5.42	2.92	-1.47	45.03	3.07	4.56	-6.62	-4.38	-3.79	3.08
-1	-8.28	-7.99	-6.93	-8.52	-7.6	-7.28	-7.11	-7.45	-6.28	-7.62	-9.1	-6.88	-7.14	1.27	-7.52	-4.7	-6.68	-5.65	-7.23	-7.87
-1	-5.64	-6.01	-6.88	-5.66	-5.2	-5.81	-6.54	-6.38	-5.34	-6.31	-6.41	-6.97	-7.18	-7.13	-8.29	-6.32	-6.75	-5.49	-7.12	-6.62
-1	3.37	399	589	209	642	232	354	945	275	7.38	162	47	207	531	471	624	788	632	132	536
-1	-9.54	-7.27	-9.26	-8.97	-8.51	-8.45	-8.76	-9.07	-8.58	-9.3	-8.74	-6.61	-8.4	-7.59	-7.68	-9.96	-8.5	-8.03	-6.99	-9.23
-1	3.37	399	589	209	642	232	354	945	275	143	162	474	207	531	471	624	788	632	132	744
-1	-5.84	-6	-5.6	-6.6	-5.62	-4.88	-5.1	-4.78	-5.92	-6.21	-5.59	-6.11	-5.54	-5.79	-6.25	-5.71	-4.46	-4.21	-5.74	-6.2
-1	-5.89	-4.97	-5.99	-6.07	-5.59	-5.41	-4.94	-6.92	-6.21	-6.18	-5.08	-7.42	-5.76	-5.79	-6.23	-6.22	-4.86	-4.49	-7.15	-6.27
-1	-5.46	-5.19	-5.49	-6.39	-5.44	-6.08	-6.23	-6.24	-6.56	-5.72	-5.93	-6.53	-6.12	-6.52	-6.41	-7.39	-6.61	-5.29	-6.14	-6.11
-1	-4.56	-4.29	-3.81	-4.8	-4.15	-4.22	-4.5	-5.63	-4.86	-5.67	-4.91	-5.58	-5.13	-4.77	-4.97	-5.35	-4.46	-3.86	-5.99	-5.6
-1	3.37	39900	589000	209000	64200	23200	35400	9450	27500	8.76	162000	474000	207000	531000	471000	624000	78800	63200	132000	1.8
-1	-1.69	0.35	-4.53	-4.43	-3.44	-2.97	-3.05	-4.42	-2.25	-5.16	-4.44	-0.65	-1.92	3.5	-5.27	0.17	-3.72	-1.6	-3.74	-1.77
-1	-6.78	-4.68	-7.5	-8.62	-6.14	-6.19	-7.1	-7.05	-7.14	-6.78	-7.11	-2.04	-6.91	-5.5	-8.94	-6.58	-8.04	-5.16	-9.58	-7.42
-1	-7.63	-7.07	-8.16	-8.37	-7.51	-7.91	-7.65	-6.87	-7.22	-8.52	-7.39	-8.62	-5.86	-1.35	-5.86	-6.41	-6.57	-5.57	-6.82	-7.1
-1	-6.18	-6.62	-6.11	-6.39	-6.17	-5.48	-5.87	-6.41	-6.76	-6.38	-6.36	-6.98	-6.16	-6.7	-6.26	-6.31	-7.16	-6.23	-6.84	-6.79
-1	-2.62	-7.39	-5.51	-4.92	-3.87	-4.74	-3.69	-4.22	-5.81	-5.58	1.19	-1.44	-3.35	-0.94	1.61	-2.29	-6.97	-4.24	-3.83	-1.21
-1	-5.97	-4.16	-6.26	-5.7	-6.68	-5.56	-6.75	-6.47	-6.97	-5.39	-5.96	-6.15	-4.91	-5.02	-6.83	-5.88	-6.62	-5.27	-5.24	-6.13
-1	-4.4	-2.96	-4.2	-4.67	-3.04	-2.33	-3.6	-4.82	-3.93	-4.03	-3.86	-4.61	-3.56	-3.71	-4.1	-4.05	-3.92	-2.43	-6	-4.42
-1	-7.24	-5.9	-7.91	-7.88	-7.31	-6.68	-7.71	-8.74	-7.86	-8.22	-6.55	-7.2	-8.32	-6.11	-7.52	-6.77	-7.47	-7.1	-7.59	-7.68
-1	-6.94	-6.84	-7.02	-7.78	-6.83	-7.69	-7.86	-7.37	-8.25	-7.24	-7.2	-7.89	-7.5	-7.06	-7.51	-7.8	-7.09	-7.06	-8.2	-7.63
-1	-7.93	-7.65	-8.46	-8.85	-8.57	-7.6	-7.77	-8.09	-7.85	-9.67	-8.14	-9.17	-6.23	-5.93	-8.08	-8.86	-7.33	-6.22	-8.96	-6.46
-1	-6.76	-7.52	-8.11	-7.3	-7.9	-7.09	-5.98	-6.88	-6.58	-8.62	-7.52	-6.7	-7.41	-7.23	-6.77	-7.91	-7	-6	-6.1	-8.64
-1	-2.17	-0.82	-2.87	-4.85	-2.48	-3.08	-1.72	-3.52	-3.25	-3.26	-3.01	3.79	-4.06	7.01	4.68	-0.29	-3.43	-1.58	0.11	-1.3
-1	-6.78	-6.79	-6.63	-7.33	-6.98	-6.29	-7.17	-7.2	-7.24	-6.61	-7.05	-7.38	-7.37	-6.86	-6.29	-7.05	-6.89	-6.16	-7.16	-7.52
-1	-6.05	-6.1	-5.23	-7.12	-5.93	-5.69	-6.28	-6.48	-6.94	-6.67	-6.87	-6.55	-6.97	-6.08	-5.53	-5.9	-6.25	-6.02	-5.59	-7.45
-1	-4.6	-4.65	-4.92	-4.98	-4.54	-4.45	-4.41	-4.18	-5.62	-4.73	-4.34	-4.3	-5.28	-3.56	-5.84	-5.88	-4.74	-4.26	-5.9	-5.28
-1	1.67	1880	4040	2210	1700	157.33	292.55	1010	2150	2960	6360	6220	8640	6590	5690	9630	1150	2810	1940	4.4
-1	-5.11	-5.34	-4.56	-4.69	-4.45	-4.89	-4.92	-5.79	-5.54	-4.86	-5.24	-6.4	-4.94	-5.57	-4.83	-4.94	-5.76	-5.76	-6.55	-5.55
-1	-7.53	-7.23	-7.33	-7.1	-6.25	-7.18	-7.77	-7.46	-7.29	-7.55	-7.16	-6.99	-7.75	-7.48	-7.44	-6.51	-6.38	-6.28	-8.61	-7.02
-1	-7.94	-7.19	-8.1	-8.1	-7.08	-7.45	-7.3	-8.01	-7.79	-7.65	-7.96	-7.84	-8.04	-8.5	-8.25	-8.36	-8.91	-7.81	-10.45	-9.46
-1	-7.63	-8.09	-7.6	-8.68	-8.86	-9.05	-8.02	-7.36	-8.23	-8.58	-7.83	-8.38	-8.58	-8.2	-8.58	-8.57	-7.7	-7.22	-8.09	-8.94
-1	-8.63	-6.94	-8.2	-8.76	-8.81	-7.77	-8.67	-7.65	-8.94	-8.64	-7.81	-7.85	-8.61	-5.94	-7.62	-7.08	-7.25	-7.11	-8.18	-8.02
-1	32.61	15.29	39.13	8.6	4.63	-0.44	-2.41	-2.5	12.95	-4.79	19.61	234.41	33.78	120.71	8.45	37.41	12.47	-0.2	2.13	61.2
-1	-6.39	-6.93	-5.41	-7.42	-7.55	-6.82	-5.42	-5.06	-6.56	-7.94	-7.11	3.13	-0.34	3.65	-1.2	3.28	-5.23	-7.8	-6.87	-3.93
-1	-6.48	-6.6	-1.76	-6.31	-6.83	-4.35	-6.9	-5.57	-7.46	-5.49	-6.15	-3.04	-5.14	3.69	-6.3	-2.29	-6.23	-5.19	-5.69	-0.74
-1	-5.89	-4.33	2.41	-10.2	-6.84	-7.51	-5.1	-7.58	-5.5	-7.08	-2.48	-3.1	-3.54	107.27	4.9	-1.15	-7.1	-3.86	-3.82	-1.28
-1	7.09	4150	5290	1600	839.1	2650	1940	2850	3430	334.44	20100	2660	15300	4650	3920	15000	1430	5500	2070	4.16
-1	-4.62	-4.86	-4.38	-5.05	-4.66	-5.09	-5.04	-4.69	-4.66	-4.85	-4.95	-5.13	-4.76	-5.61	-4.72	-4.7	-4.9	-5.22	-5.29	-4.84
-1	-6.85	-6.31	-6.34	-6.78	-6.88	-7.12	-6.09	-7	-7.91	-6.56	-6.47	-6.78	-6.58	-6.9	-6.71	-7.47	-7.09	-5.74	-7.42	-6.62
-1	-6.64	-4.65	-3.65	-8.43	-7.32	-6.83	-9.16	-5.44	-6.47	-9.21	-2.84	4.04	4.84	3.99	-5.45	-2.16	-5.32	-6.9	-6.13	1.83
-1	-4.71	-5.09	-5.4	-4.66	-5.47	-4.46	-5.27	-5.75	-5.56	-5.52	-5.31	-6.35	-4.85	-5.63	-5.64	-4.67	-5.1	-5.06	-5.4	-5.31
-1	-6.81	-6.78	-7.01	-7.57	-6.69	-6.86	-6.66	-7.85	-7.01	-7.63	-6.85	-6.94	-7.22	-8.14	-7.42	-7.79	-7.15	-6.49	-8.06	-6.93
-1	-4.3	-4.67	-4.43	-5.43	-4.3	-3.86	-4.27	-4.43	-4.54	-4.9	-4.64	-4.24	-6.2	-5.13	-5.18	-5.35	-3.28	-3.58	-6.19	-6.01
-1	-5.53	-5.02	-5.28	-5.65	-4.74	-5.54	-4.88	-5.94	-5.59	-5.46	-5.18	-5.83	-5.09	-5.69	-6.12	-5.62	-5.46	-5.02	-6.34	-4.97
-1	-3.92	-3.77	-5.34	-5.38	-3.82	-3.97	-3.96	-4.79	-4.1	-4.01	-4.01	-3.99	-5.04	-3.77	-0.8	-5.18	-5.15	-4.3	-4.66	-5.51
-1	151.14	1.8	335.2	13.98	-2.23	-7.2	-5.44	-2.22	8.21	-10	463.12	160.78	113.92	240.17	160.57	166.42	13.01	0.64	-4	318.95
-1	-5.53	-6.06	-5.45	-6.25	-6.2	-6.2	-6.09	-5.22	-5.12	-5.91	-5.89	-6.79	-5.29	-4.22	-5.84	-6.03	-4.73	-4.65	-6.57	-4.8
-1	-2.94	-5.92	3.38	-5.7	-6.46	-3.24	-4.95	-5.73	-6.09	-5.27	2.01	2.67	-0.98	57.42	4.04	6.69	-4.9	-2.55	-1.21	1.92
-1	-8.76	-8.65	-8.08	-9.85	-8.49	-9.21	-8.35	-9.79	-8.44	-8.21	-8.53	-8.17	-9.78	-7.58	-9.66	-9.1	-9.08	-8.43	-7.9	-8.21
-1	-2.76	-2.43	-1.57	-4.13	-3.48	-3.28	-0.4	-0.91	-3.98	-5.37	-3.44	22.1	-3.89	0.73	-1.7	2.3	-2.04	-0.9	0.02	2.42
-1	-5.88	-4.51	-6.24	-5.06	-5.28	-5.1	-6.37	-5.57	-5.62	-5.43	-6.88	-6.58	-7.18	-2.74	-7.95	-6.27	-5.68	-4.34	-5.95	-5.95
-1	-3.3	-3.3	-1.4	-4.25	-1.54	-2.76	-2.8	-1.82	-2.46	-2.67	-1.88	-0.34	-1.61	1.03	-2.79	-3.69	-0.22	-2.74	-1.72	-2.82
-1	-7.26	-4.75	-6.75	-7.59	-7.07	-6.54	-6.43	-7.75	-6.46	-6.42	-6.83	-4.78	-5.77	-6.39	-6.06	-5.81	-4.99	-5.33	-7.26	-7.58
-1	-6.78	-4.24	-7	-6.58	-6.33	-7.37	-6.19	-6.1	-7.3	-7.16	-6.86	-4.39	-7.98	-5.68	-5.8	-7.2	-6.71	-5.47	-7.31	-7.48
-1	-7.2	-6.62	-7.11	-8.28	-7.94	-7.4	-7.75	-7.47	-8.1	-8.22	-7.52	-7.52	-8.17	-8.68	-7.74	-7.86	-7.38	-6.41	-7.96	-8.42
-1	-5.94	-3.31	-4.97	-6.22	-3.19	-4.68	-5.19	-6.17	-5.78	-6.13	-5.32	-3.71	-5.66	-2.94	-4.42	-6.09	-4.8	-3.39	-3.8	-4.73
-1	-6.43	-6.3	-7.27	-7.43	-8.07	-7.74	-7.45	-8.62	-8.2	-6.09	-7.52	-7.32	-8.51	-6.83	-7.2	-6.91	-7.86	-6.41	-7.08	-8.35
-1	-7.11	-6.46	-7.02	-8.33	-7.76	-7.33	-8.38	-6.15	-8.51	-7.28	-6.66	-8.51	-8.19	-3.65	-8.11	-6.15	-6.87	-5.73	-6.99	-7.19
-1	-3.88	-5.72	-4.49	-5.23	-4.26	-4.13	-4.31	-4.99	-4.7	-4.48	-4.45	-4.98	-4.48	-3.36	-3.57	-4.72	-4.86	-3.27	-5.73	-5.21
-1	-6.45	-5.99	-6.26	-7.07	-6	-7.41	-6.77	-7.12	-7.48	-6.53	-6.36	-7.53	-6.92	-4.75	-8.3	-6.46	-7.35	-7.22	-7.14	-7.56
-1	-8.16	-6.46	-9	-9.1	-6.32	-8.78	-7.97	-7.56	-8.13	-7.84	-9.85	-6.14	-7.88	-4.86	-6.6	-8.45	-9.27	-7.69	-5.88	-9.62
-1	-5.24	-5.8	-5.39	-6.65	-5.39	-6.26	-7.23	-5.42	-6.73	-5.65	-4.57	-5.59	-5.87	-3.01	-5.96	-4.15	-6.5	-6.65	-4.79	-6.61
-1	-6.47	-7.33	-5.09	-6.89	-6.51	-7.22	-8.01	-5.48	-7.52	-8.16	-7.37	-6.06	-7.66	-6.06	-6.81	-7.1	-6.95	-5.52	-5.61	-7.37
-1	-7.49	-5.96	-6.48	-6.39	-5.75	-5.99	-6.43	-6.67	-6.71	-6.53	-6.69	-6.85	-6.75	-5.88	-7.34	-6.17	-7.12	-6.02	-7.21	-7.01
-1	-5.98	-6.96	-6.65	-7.03	-5.71	-6.05	-6.83	-7.53	-7.1	-6.61	-6.46	-6.01	-6.97	-5.71	-6.51	-6.01	-6.94	-5.51	-6.81	-6.33
-1	-5.88	-6.72	-5.43	-6.47	-5.73	-5.27	-6.83	-6.05	-7.05	-6.8	-7.52	-5.35	-5.26	-5.36	-5.83	-6.12	-5.56	-4.85	-6.35	-5.06
-1	-7.24	-7.84	-8.48	-8.02	-7.29	-8.03	-7.77	-7.24	-6.8	-7.97	-7.78	-6.75	-6.71	-4.97	-5.84	-5.66	-6.71	-5.32	-7.09	-5.97
-1	-3.89	-4.38	-3.9	-4.97	-4.25	-3.6	-3.79	-4.53	-4.1	-4.34	-5.12	-3.74	-4.74	-4.8	-5.48	-4.39	-3.95	-6.03	-5.01	-3.87
-1	-5.8	-6.71	-6.03	-6.06	-6.04	-5.7	-6.43	-6.89	-6.56	-6.47	-5.67	-6.05	-6.29	-5.88	-6.11	-6.1	-5.91	-5.69	-7.41	-5.86
-1	-5.41	-4.96	-5.25	-6.67	-5.72	-5.99	-5.92	-6.07	-7.33	-6.86	-6.46	-5.49	-6.63	-5.52	-6.51	-6.39	-5.86	-5.04	-6.07	-6.3
-1	-4.35	-4.87	-4.26	-5.43	-4.33	-4.24	-4.84	-5.98	-5.03	-5.26	-5.13	-4.8	-5.48	-4.01	-5.1	-5.14	-5.23	-4.89	-4.73	-5.12
-1	24.8	40.11	65.42	3.44	-1.4	1.83	6.11	10.48	5.36	-8.56	71.04	177.54	32.23	55.33	126.21	188.19	8.26	6.81	46.66	57.41
-1	-7.42	-7.13	-7.17	-8.11	-8.8	-8.11	-8.83	-8.13	-6.69	-8.69	-7.76	-6.95	-7.05	-1.1	-5.15	-3.97	-6.9	-7.04	-5.98	-1.57
-1	-5.6	-5.85	-5.82	-6.34	-3.63	-6.01	-4.15	-4.72	-2.23	-7.41	-2.5	2.91	-4.36	27.62	-1.63	4.44	-4.29	-4.2	-4.88	0.3
-1	-6.16	-6.32	-6.51	-7.03	-6.21	-6.75	-6.77	-6.26	-6.68	-6.78	-6.81	-6.53	-6.76	-5.9	-6.25	-6.09	-7.62	-6.05	-6.95	-6.76
-1	-5.12	-6.27	-6.86	-6.44	-6.7	-6.32	-7.3	-6.36	-6.57	-6.37	-5.51	-6.12	-7.59	-7.12	-6.27	-6.59	-6.33	-5.37	-6.88	-7.23
-1	-5.26	-4.69	-5.02	-4.52	-5.2	-5.96	-4.82	-4.32	-5.25	-5.92	-4.96	-4.98	-4.5	-4.45	-3.66	-4.35	-5.23	-4.08	-4.78	-4.23
-1	41.07	15.35	26.19	1.7	13.37	-3.52	2.01	37.27	36.29	-2.09	49.25	197.27	148.61	112.22	173.04	179.75	27.04	4.67	56.78	85.27
-1	-5.24	-5.94	-6.28	-5.61	-5.51	-6.4	-5.67	-6.45	-5.9	-6.4	-5.88	-6.14	-6.14	-5.69	-6.73	-4.75	-6.15	-5.37	-6.19	-6.09
-1	-6.94	-7.18	-6.37	-6.99	-6.77	-7.31	-7.42	-7.73	-7.64	-6.93	-7.32	-7.47	-7.41	-7.31	-7.54	-7.36	-7.38	-6.9	-7.74	-7.78
-1	-7.09	-5.22	-6.61	-8.2	-7.27	-7.91	-7.54	-8.97	-7.83	-7.95	-7.32	-4.5	-7.89	-4.7	-6.65	-7.29	-7.71	-6.97	-8.02	-8.17
-1	-2.41	-0.81	-3.01	-3.36	-3.88	-4.25	-2.93	-3.33	-1.91	-4.98	-2.45	4.8	0.06	6.57	0.29	-3.84	-1.72	-2.61	-3.76	-0.27
-1	-7.74	-6.1	-6.06	-7.01	-4.65	-7.18	-5.77	-6.44	-6.55	-6.93	-7.86	-6.68	-6.03	-5.54	-6.04	-5.88	-6.51	-6.78	-6.97	-6.36
-1	-7.52	-6.85	-6.78	-7.13	-6.79	-7.17	-6.27	-7.91	-7.06	-7.65	-7.54	-6.95	-6.88	-5.64	-7.69	-5.9	-6.93	-6.65	-8.53	-7.28
-1	-5.21	-5.88	-4.02	-5.27	-4.22	-5.49	-5.39	-4.42	-4.82	-4.73	-4.87	-4.57	-4.85	-5.74	-4.85	-5.37	-4.71	-3.64	-5.66	-5.86
-1	-6.68	-6.68	-6.43	-6.72	-6.66	-5.67	-7.33	-6.91	-7.84	-7.06	-6.65	-7.13	-7.11	-5.83	-7.09	-6.65	-7.11	-6.27	-9.04	-6.36
-1	-5.82	-5.65	-5.79	-6.07	-5.95	-7.04	-6.71	-6.94	-6.69	-6.87	-6.73	-7.15	-6.45	-5.81	-6.39	-7.91	-6.94	-6.55	-8	-6.85
-1	-4.39	-4.24	-4.11	-4.01	-4.14	-5.02	-4.03	-4.85	-3.94	-4.71	-4.29	-5.01	-4.91	-4.46	-5.4	-4.02	-4.04	-3.94	-5.01	-4.67
-1	-5.97	-7.4	-7.22	-5.95	-7.1	-6.99	-6.91	-6.06	-5.16	-8.31	-5.75	-6.56	-7.13	-2.21	-4.52	-4.97	-6.58	-6.59	-6.44	-5.7
-1	-3.46	-5.91	-4.54	-7.97	-6.16	-4.86	-6.44	-5.54	-7.95	-7.45	-3.13	-2.79	-3.97	1.96	-5.34	1.02	-5.09	-3.73	-6.33	-3.81
-1	-8.24	-7.62	-7.61	-8.84	-8.38	-8.05	-7.6	-7.1	-7.61	-8.3	-7.22	-7.77	-8	-6.81	-8.46	-7.57	-7.77	-7.21	-8.7	-7.45
-1	-4.14	-7.2	0.9	-5.17	-8.08	-4.93	-6.93	-5.92	-7.14	-6.68	12.77	-2.84	-2.91	7.2	-5.58	10.91	-6.54	-4.78	-6.8	16.13
-1	-3.59	-1.66	-3	-3.35	-3.78	-3.75	-1.5	-1.86	-2.94	-3.2	-1.82	-1.91	-2.4	-4.57	-3.08	-3.42	-2.66	-1.58	-2.44	-4.49
-1	-4.69	-4.87	-4.37	-4.39	-4.67	-4.43	-4.14	-4.82	-4.81	-4.92	-4.37	-4.33	-5.01	-4.25	-4.85	-3.88	-4.32	-4.99	-5.73	-5.12
-1	-6.54	-7.12	-6.08	-7.09	-7.15	-7.1	-7.61	-7.29	-7.52	-7	-7.55	-6.92	-6.89	-6.5	-6.89	-7.28	-7.67	-6.43	-7.03	-7.35
-1	-0.49	-6.43	23.82	-5.87	-7.86	-4.58	-6.94	-4.48	0.06	-9.54	4.58	12.81	21.21	50.16	18.84	13.6	-5.13	-4.99	-7.38	37.18
-1	-3.4	-2.88	-2.94	-2.26	-2.75	-2.85	-2.04	-1.42	-3.22	-3.19	-3.68	-4.21	-3.25	-2.89	-3.59	-4.15	-2.83	-3.44	-4.05	-3.63
-1	-7.41	-6.96	-7.18	-9.07	-7.61	-8.75	-7.78	-7.83	-8.21	-8.22	-8.74	-9.13	-9	-8.57	-8.41	-8.75	-8.19	-8.13	-9.98	-8.64
-1	-6.3	-6.44	-6.48	-6.98	-7.1	-6.44	-6.91	-6.74	-6.66	-6.21	-6.51	-7.38	-7.54	-6.98	-7.03	-6.87	-6.08	-6.95	-7.54	-6.92
-1	-5.11	-6.48	-6.26	-7.03	-7.62	-4.99	-5.44	-4.65	-5.61	-6.52	-5.47	-7.43	-5.87	-4.36	-5.36	-5.34	-4.86	-6.48	-5.3	-5.03
-1	-8.26	-8.02	-7.82	-9.17	-8.03	-8.98	-8.28	-8.88	-7.73	-8.6	-7.75	-8.92	-7.61	-7.03	-7.66	-7.43	-7.32	-6.12	-7.27	-7.99
-1	-6.09	-5.55	-5.93	-5.65	-6.5	-5.54	-5.46	-5.97	-6.22	-6.4	-5.95	-6.55	-5.81	-5.22	-5.63	-5.86	-5.99	-6.01	-5.82	-5.67
-1	-3.74	-3.66	-4.17	-3.66	-4.19	-3.76	-3.26	-4.82	-3.69	-3.54	-3.97	-4.03	-3.69	-3.35	-3.95	-3.75	-3.62	-3.23	-4.18	-3.47
-1	-6.17	-5.78	-6.88	-7.2	-6.45	-6.64	-6.64	-6.88	-7.29	-7.07	-6.94	-6.82	-7.87	-7.63	-7.59	-8.06	-7.04	-6.47	-7.02	-7.52
-1	-5.32	-4.62	-5.73	-5.64	-5.05	-6.64	-5.03	-5.55	-6.06	-5.29	-5.81	-3.8	-4.61	-4.3	-5.87	-4.56	-5.2	-4.52	-6.23	-5.28
-1	-6.4	-5.88	-6.26	-6.21	-7.24	-5.92	-5.91	-7.12	-6.71	-6.19	-6.28	-6.05	-6.44	-6.82	-6.05	-6.07	-5.74	-5.68	-7.1	-7.22
-1	-6.2	-6.71	-6.41	-6.96	-6.61	-6.31	-6.66	-7.38	-7.1	-6.99	-6.88	-7.36	-7.63	-4.84	-6.33	-6.65	-6.22	-6.32	-6.88	-7.76
-1	-4.85	-6.23	-4.96	-5.55	-5.43	-4.97	-5.01	-5.93	-5.3	-5.99	-5.7	-5.85	-5.74	-5.7	-5.76	-5.33	-5.55	-5.27	-6.1	-6.36
-1	-5.27	-5.05	-4.78	-5.77	-5.5	-4.65	-4.58	-5.48	-5.11	-4.84	-5.19	-5.6	-5.49	-5.58	-5.18	-5.16	-4.42	-5.71	-6.01	-5.92
-1	-8.54	-7.69	-7.12	-8.83	-7.98	-8.23	-7.5	-7.62	-9.06	-7.87	-8.05	-8.06	-8.69	-8.06	-7.95	-9.24	-7.08	-7.79	-9.51	-8.04
-1	-5.9	-4.92	-5.43	-5.89	-4.01	-5.62	-4.96	-6.01	-6.25	-5.26	-5.65	-6.22	-5.55	-5.56	-5.42	-4.79	-4.88	-4.31	-6.76	-4.19
-1	-4.76	-5.28	-5.17	-5.25	-4.85	-5.02	-4.95	-5.33	-5.22	-5.5	-5.08	-5.46	-5.14	-5.34	-5.04	-4.8	-5.52	-4.77	-6.32	-6
-1	-4.07	-5.14	-5.23	-4.85	-5.27	-5.64	-4.28	-4.58	-4.52	-5.62	-5.61	-4.86	-4.73	-5.43	-5.58	-4.68	-5.52	-3.86	-4.77	-4.74
-1	-3.64	-5.12	-4.63	-4.1	-4.49	-3.9	-4.82	-5.01	-3.82	-4.1	-4.28	-4.99	-5.01	-4.15	-4.83	-5.54	-3.84	-3.52	-4.8	-4.89
-1	-7.66	-6.36	-6.6	-7.72	-7.36	-6.71	-6.23	-7.4	-7.06	-7.35	-8.19	-6.62	-7.66	-7.38	-7.82	-6.98	-7.1	-6.41	-6.49	-7.6
-1	-4.45	-4.24	-3.97	-4.65	-4.02	-4.48	-4.57	-4.42	-4.31	-4.93	-4.04	-4.25	-4.2	-4.72	-4.47	-4.22	-4.54	-4.26	-5.1	-4.83
-1	-4.18	-5.22	-5.12	-4.13	-4.55	-5	-3.71	-4.17	-4.91	-3.91	-3.87	-3.92	-4.24	-3.47	-3.42	-4.49	-3.57	-3.7	-4.71	-4.61
-1	-6.01	-6.42	-6.05	-6.74	-6.11	-5.16	-6.09	-6.87	-6.7	-5.93	-6.25	-6.5	-6.08	-7.05	-6.9	-5.89	-6.39	-6.02	-6.76	-6.03
-1	-3.59	-3.99	-3.72	-3.53	-4.19	-3.49	-4.8	-4.09	-4.28	-3.39	-4.27	-5.05	-4.22	-4.55	-3.79	-3.51	-3.13	-3.59	-4.28	-4.54
-1	-5.32	-4.79	-5.28	-5.27	-5	-5.46	-5.64	-7.1	-6.21	-5.44	-5.29	-6.06	-6.03	-6.98	-6.07	-5.97	-4.64	-3.95	-6.07	-5.38
-1	-3.91	-5.67	-5.57	-4.85	-4.8	-4.99	-3.89	-3.56	-5.63	-5.66	-5.12	-2.28	-5.25	-4.85	-4.14	-3.24	-4.89	-2.91	-4.88	-4.53
-1	-5.55	-4.75	-5.75	-6.26	-5.55	-5.48	-6.33	-6.26	-6.35	-5.69	-6.27	-6.41	-6.16	-6.48	-6.23	-4.95	-5.7	-5.79	-5.89	-6.33
-1	-5.96	-5.59	-6.04	-5.77	-5.07	-5.51	-5.4	-5.54	-5.99	-5.63	-6.13	-6.37	-6.04	-5.75	-6.17	-5.25	-5.27	-6.06	-6.94	-6.01
-1	-3.04	-3.16	-1.6	-3.13	-3.57	-5.65	-3.77	-4.62	-4.91	-5.45	-0.58	1.82	2.47	1.8	1.64	-4.16	-1	0.24	-2.67	-1.63
-1	-5.03	-4.5	-5.93	-5.09	-3.56	-5.4	-5.08	-6.21	-6.29	-4.64	-5.02	-5.37	-6.03	-3.86	-5.86	-5.68	-5	-2.71	-6.33	-6.59
-1	-5.3	-5.6	-4.02	-5.66	-4.57	-6.13	-4.47	-6.37	-7.08	-5.94	-5.67	-5.72	-5.64	-6.42	-5	-5.67	-5.64	-3.59	-6.41	-4.66
-1	-6.61	-5.55	-5.99	-6.11	-4.8	-4.67	-5.84	-6.02	-5.28	-5.03	-5.18	-6.38	-6.22	-5.6	-6.02	-5.7	-5.59	-4.43	-5.5	-6.33
-1	-5.66	-6.29	-6.16	-7.78	-6.31	-6.27	-5.44	-6.55	-7.23	-6.22	-5.86	-6.71	-6.27	-3.89	-4.71	-5.63	-4.7	-4.23	-6.78	-5.98
-1	9930	9540	1690	716	538	781.92	693	116	19200	7.22	8990	18800	9540	12200	1070	1510	730	184	221	843
-1	-6.2	-4.22	-5.18	-6.33	-6.54	-5.92	-5.61	-6.39	-5.21	-5.72	-5.53	-5.29	-4.17	-0.2	-5.49	-6.76	-4.23	-6.05	-6.57	-4.96
-1	-3.8	-4.21	-3.62	-3.83	-3.71	-3.29	-4.18	-3.52	-4.7	-4.24	-4.37	-4.14	-4.47	-5.08	-4.03	-5.31	-4.03	-4.03	-5.86	-4.13
-1	-6.45	-6.51	-7.54	-7.09	-5.87	-6.62	-7.15	-7.19	-6.78	-6.75	-6.97	-6.75	-7	-6.23	-7.97	-7.37	-6.35	-5.41	-8.44	-7.35
-1	-4.08	-4.84	-4.54	-5.79	-5.31	-4.84	-4.31	-3.73	-3.64	-5.99	-4.07	-3.03	-3.94	0.25	-3.67	-1.37	-4.82	-4.34	-3.81	-3.31
-1	-6.55	-7.1	-6.11	-6.24	-6.98	-7.06	-6.09	-6.49	-6.75	-5.96	-6.76	-6.89	-6.03	-7.53	-6.45	-6.31	-6.5	-5.91	-7	-6.72
-1	-2.14	-3.27	-3.09	-2.85	-3.64	-0.94	-3.37	-2.61	-2.77	-2.83	-2.06	-2.73	-2.52	-3.56	-2.49	-2.88	-3.14	-2.52	-2.75	-2.36
-1	-3.32	-2.67	-3.85	-4.15	-3.98	-3.05	-3.61	-4.39	-4.12	-4.18	-3.93	-4.47	-3.81	-3.59	-3.77	-4.09	-3.66	-2.9	-4.54	-2.75
-1	73	17.21	167.44	23.65	5.38	2.12	92.07	84.14	54.55	14.98	173.83	130.86	364.62	663.73	219.55	263.08	7.54	24.11	11.12	132.7
-1	-5.95	-3.86	-4.75	-5.62	-5.65	-5.91	-4.83	-4.82	-5.01	-5	-5.79	-4.4	-6.04	-4.8	-4.13	-5.61	-5	-4.41	-5.66	-6.71
-1	-5.01	-5.29	-4.07	-4.69	-5.47	-4.02	-4.81	-6.12	-5.35	-4.75	-5.44	-4.66	-5.71	-4.91	-4.85	-5.96	-4.55	-4.74	-4.55	-5.23
-1	-5.58	-5.11	-5.64	-5.17	-5.34	-5.21	-6.09	-5.3	-5.66	-5.95	-5.7	-5.51	-5.75	-4.82	-5.48	-4.67	-5.82	-4.65	-5.89	-5.56
-1	-5.28	-5.23	-5.64	-5.59	-4.9	-5.09	-5.06	-5.68	-5.77	-6.2	-7.07	-5.04	-5.65	-4.41	-5.72	-5.69	-5.99	-4.51	-6.08	-6.61
-1	-6.93	-7.06	-6.63	-8.15	-6.84	-6.4	-7.68	-7.53	-6.81	-6.88	-7.08	-6.63	-7.42	-7.31	-7.35	-6.92	-7.7	-5.47	-7.74	-7.24
-1	-5.41	-4.81	-4.78	-5.07	-5.02	-4.98	-4.74	-5.4	-5.03	-5.27	-5.36	-4.77	-5.49	-4.88	-5.06	-4.94	-4.33	-4.5	-5.34	-5.24
-1	993000	954000	1690000	716000	538000	281.92	6930	1160	19200	8.82	899000	1880000	954000	1220000	1070000	1510000	730000	184000	221000	1.07
-1	-7.72	-7.37	-7.54	-8.86	-7.49	-7.58	-7.87	-8.12	-8.62	-7.82	-7.75	-7.65	-8.72	-7.43	-7.68	-7.39	-7.86	-6.88	-6.87	-7.62
-1	-6.79	-6.98	-6.68	-6.72	-5.36	-6.84	-6.65	-6.71	-6.86	-6.62	-6.91	-6.45	-7.2	-7.3	-6.09	-6.43	-6.7	-6.01	-7.8	-6.8
-1	-3.9	-3.43	-3.85	-3.25	-4.33	-4.17	-4.11	-3.75	-4.86	-3.6	-4.43	-4.64	-5.01	-3.05	-4.99	-3.94	-4.25	-2.16	-4.68	-3.6
-1	-8.26	-8.6	-8.48	-8.12	-7.68	-7.83	-8.21	-7.61	-8.4	-8.19	-8.17	-8.42	-8.52	-7.79	-8.79	-7.02	-8.12	-7.17	-8.32	-8.74
-1	-8.83	-8.94	-10.9	-9.42	-8.07	-8.71	-8.32	-9.95	-9.52	-9.6	-8.76	1.79	-3.08	-8.54	-7.57	-8.8	-9.68	-7.44	-5.07	-7.24
-1	-3.65	-3.89	-3.68	-4.7	-4.01	-3.91	-3.55	-4.44	-4.31	-4.19	-4.13	-3.4	-3.9	-3.28	-4.16	-2.94	-3.15	-4.07	-5.14	-4.9
-1	-6.33	-6.3	-7.37	-6.73	-6.1	-6.85	-8.12	-6.63	-7.6	-7.49	-6.65	-6.73	-7.22	-4.16	-7.01	-6.46	-6.04	-6.22	-7.33	-6.65
-1	-6.02	-6.35	-6.12	-5.61	-6.57	-6.25	-5.63	-5.75	-5.97	-5.72	-5.38	-5.68	-6.49	-5.28	-6.33	-5.56	-4.83	-4.94	-5.26	-5.3
-1	-4	-3.38	-3.83	-3.79	-3.48	-4.36	-3.91	-4.42	-4.07	-4.14	-3.25	-4.86	-3.94	-2.79	-3.48	-3.81	-4.47	-3.71	-4.18	-3.52
-1	-4.33	-4.07	-4.23	-4.51	-4.13	-4.28	-3.78	-5.2	-5.26	-3.33	-3.78	-4.36	-4.82	-5.2	-4.97	-4.61	-3.97	-4.28	-6.04	-4.65
-1	-2.35	-2.42	-2.52	-4.23	-3.76	-3.17	-4.17	-4.7	-4.58	-3.49	-1.68	-2.24	-1.61	1.68	-2.42	-4.18	-4.03	-2.99	-1.69	-0.91
-1	-3.98	-4.84	0.48	-5.59	-4.8	-3.97	-7	-6.63	-7.81	-8.95	-1.92	28.7	11.15	0.17	-2.42	9.88	-2.26	-3.81	-2.61	2.48
-1	98.39	83.26	110.74	210.39	4.56	-2.98	2.99	54.14	11.34	51.44	520.05	588.48	675.97	485.02	496.39	707.29	175.57	70.16	33.16	578.7
-1	-3.95	-3.92	-4.41	-4.24	-4.94	-4.07	-4.2	-4.1	-4.3	-3.97	-4.52	-3.7	-4.49	-4.39	-3.66	-3.87	-3.69	-3.51	-4.79	-4.16
-1	-2.43	-3.57	-2.06	-3.96	-2.96	-4.16	-3.06	-1.3	-3.17	-3.75	-1.24	0.08	-1.17	0.85	-1.71	-1.78	-2.87	0.52	-5.35	-2.38
-1	-5.55	-5.62	-6.19	-6.71	-6.45	-6.02	-7.04	-5.44	-6.29	-6.58	-5.56	-6.99	-6.57	-5.98	-5.03	-6.03	-6.14	-4.68	-7.4	-7.4
-1	-6.26	-6.58	-5.9	-6.55	-6.37	-6.66	-5.91	-7.15	-7.23	-6.22	-6.77	-7.4	-6.57	-7.18	-6.75	-5.85	-7.03	-6.63	-7.71	-6.39
-1	-5.53	-5.62	-5.81	-6.29	-5.9	-5.44	-5.48	-6.75	-7.48	-6.68	-6.01	-5.01	-6.01	-5.15	-6.06	-6.39	-5.68	-5.23	-5.86	-4.61
-1	-2.96	-3.57	-3.29	-3.28	-3.92	-4.01	-4.33	-3.94	-3.46	-3.45	-3.98	-3.82	-3.71	-3.64	-3.74	-3.32	-3.79	-3.08	-3.49	-3.3
-1	-6.07	-6.4	-6.47	-6.17	-5.88	-5.08	-5.18	-5.84	-5.81	-6.58	-6.77	-6.16	-5.79	-3.14	-6.4	-4.58	-6.07	-4.31	-3.91	-5.51
-1	-5.58	-5.94	-5.96	-5.66	-5.85	-5.77	-6.16	-5.95	-6.72	-6.27	-6.13	-6.44	-6.39	-6.84	-6.26	-5.76	-5.18	-5.78	-6.84	-6.6
-1	-6.42	-7.3	-6.44	-7.27	-6.47	-5.81	-7.12	-7.54	-7.12	-5.94	-7.31	-6.25	-7.44	-6.92	-7.65	-6.32	-6.25	-5.8	-7.19	-6.52
-1	-6.73	-6.83	-6.59	-7.53	-6.62	-5.9	-7.27	-8.09	-7.6	-6.53	-6.1	-6.28	-7.73	-6.16	-5.92	-6.53	-7.5	-6.51	-7.31	-6.32
-1	-6.52	-6.22	-5.97	-6.06	-6.31	-6.64	-6.11	-7.37	-7.04	-6.92	-6.09	-6.64	-6.4	-6.75	-6.66	-5.68	-6.73	-6.45	-6.54	-6.23
-1	8.17	0.15	4.27	-0.44	-1.61	-4.12	-3.54	6.55	5.47	-2.57	4.99	20.27	134.79	17	-4.35	30.95	0.88	-0.4	-0.01	4.97
-1	-5.27	-5.32	-5.79	-5.61	-4.58	-5.69	-5.23	-4.4	-5.07	-6.21	-5.89	-5.06	-3.67	-1.89	-3.49	-5.61	-6.08	-3.82	-5.85	-6
-1	-6.56	-5.84	-7.33	-7.1	-6.52	-6.63	-7.24	-7.34	-7.07	-6.72	-6.75	-6.25	-8.18	-6.71	-6.56	-6.73	-6.51	-4.96	-7.54	-7.16
-1	-4.86	-5.09	-5.42	-5.51	-4.17	-5.25	-4.21	-5.77	-5.47	-4.83	-6.6	-5.73	-5.54	-4.93	-4.61	-5.49	-4.89	-4.2	-4.35	-5.61
-1	4480	847.75	1150	307.51	156.09	116.95	123.66	755.08	250.49	2.82	2640	3060	4440	1520	1180	2670	361.45	514.44	1120	524
-1	-5.07	-5.23	-5.36	-5.8	-5.79	-5.23	-5.38	-5.65	-6.31	-5.81	-4.91	-4.96	-6.16	-4.93	-5.07	-6.15	-4.97	-5.17	-5.82	-5.48
-1	-7.22	-7.19	-8.78	-7.4	-7.42	-6.58	-7.2	-8.34	-6.95	-7.91	-7.11	-5.95	-8.94	-6.39	-7.37	-7.24	-8.64	-6.85	-7.37	-8.83
-1	-4.04	-3.27	-4.1	-5.03	-3.96	-4.3	-3.99	-4.31	-4.37	-4.49	-3.87	-4.24	-4.05	-4.32	-4.42	-4.91	-5.08	-3.61	-6.05	-4.34
-1	-3.88	-4.36	-4.04	-4.69	-4.24	-3.67	-3.85	-4.33	-4.11	-4.2	-3.74	-3.94	-4.36	-4.46	-3.94	-3.78	-4.34	-3.63	-4.73	-4.78
-1	4480	847.75	1150	307.51	156.09	116.95	544.66	755.08	250.49	7.99	2640	3060	4440	1520	1180	2670	361.45	514.44	567	1.32
-1	-6.54	-6.07	-6.01	-6.6	-6.67	-6.83	-5.98	-6.99	-6.54	-6.97	-6.99	-6.47	-7.55	-6.97	-6.81	-6.54	-6.66	-6.27	-8.3	-7.54
-1	-3.8	-4.02	-4.52	-4.75	-3.23	-4.33	-4.47	-3.59	-5.29	-5.16	-3.43	-5.07	-5	-2.72	-4.42	-3.54	-4.87	-3.69	-4.63	-4.89
-1	-7.61	-8.14	-7.68	-7.89	-7.27	-7.51	-7.72	-7.24	-7.57	-7.85	-8.12	-7.67	-7.66	-7.64	-8.14	-8.06	-7.76	-7.57	-8.31	-8.38
-1	-5.27	-6.07	-5.77	-5.57	-5.03	-6.61	-5.14	-6.17	-6.31	-6	-5.76	-6.95	-5.46	-5.21	-5.33	-6.48	-5.04	-4.88	-6.16	-5.16
-1	-5.92	-5.63	-6.51	-5.79	-6.44	-6.78	-6.14	-6.09	-6.78	-6.9	-6.89	-6.43	-6.58	-4.31	-6.54	-6.24	-5.65	-4.93	-8.62	-7.12
-1	-7.88	-7.87	-6.1	-9.25	-9.95	-9.14	-7.43	-6.81	-8.77	-8.53	-9.01	-4.78	-0.99	3.94	-8.3	-6.43	-7.1	-6.04	-8.59	-5.37
-1	-5.73	-5.39	-5.85	-5.8	-5.38	-5.36	-5.52	-5.74	-5.98	-5.18	-6.48	-5.45	-5.82	-4.92	-6.37	-5.94	-4.94	-5.11	-5.28	-5.96
-1	-7.04	-5.88	-6.27	-6.67	-6.46	-6.6	-6.23	-6.24	-6.73	-6.54	-6.07	-6.57	-6.4	-6.07	-5.83	-6.11	-6.07	-5.32	-7.02	-6.9
-1	-7.46	-7.59	-5.75	-8.18	-7.71	-6.37	-7.48	-7.07	-7.63	-7.66	-7.8	-7	-6.1	-6.76	-8.23	-7.14	-5.45	-6.25	-6.59	-3.76
-1	-5.25	-5.1	-6.37	-6.13	-4.6	-5.61	-5.53	-5.24	-6.07	-5.25	-5.96	-6.01	-5.56	-6.07	-5.07	-5.68	-4.82	-5.54	-6.02	-5.43
-1	-4.54	-4.12	-4.29	-4.64	-3.65	-5.13	-4.72	-5.19	-4.59	-4.47	-5.64	-3.36	-4.61	-5.79	-5.54	-4.39	-4.31	-4.02	-4.52	-5.75
-1	-5.73	-5	-4.93	-5.29	-5.89	-4.48	-3.97	-5.45	-6.06	-5.28	-5.57	-5.35	-5.39	-5.02	-5.26	-4.46	-5.36	-5.07	-5.67	-5.66
-1	-4.68	-5.47	-5.49	-5.63	-6.41	-5.22	-5.2	-5.65	-4.49	-5.91	-5.82	-5.49	-6.57	-5.84	-5.44	-5.04	-5.77	-5.27	-6.49	-6.89
-1	-6.57	-6.84	-6.14	-7.26	-6.46	-6.1	-6.23	-6.87	-6.43	-6.77	-6.51	-6.83	-6.17	-6.22	-6.65	-5.91	-5.96	-6.18	-6.69	-6.27
-1	-5.6	-4.93	-5.83	-5.71	-6.07	-4.99	-5.53	-5.48	-6.51	-5.41	-5.92	-6.12	-6.35	-5.47	-6.09	-5.42	-5.59	-4.27	-6.24	-5.53
-1	-8.09	-7.07	-7.64	-7.69	-7.78	-7.14	-7.71	-7.51	-7.72	-7.83	-7.42	-8.04	-6.55	-5.85	-5.65	-6.67	-7.09	-6.35	-7.15	-6.21
-1	-5.25	-5.73	-4.71	-5.91	-4.57	-5.66	-5.65	-5.91	-6.42	-5.65	-5.23	-6.28	-6.63	-6.53	-6.07	-5.93	-6.3	-5.75	-6.37	-6.69
-1	-5.92	-5.28	-4.57	-5.19	-4.69	-6.3	-4.19	-6.54	-5.42	-5.19	-5.46	-5.66	-5.26	-4.8	-5.51	-5.09	-5.02	-4.57	-5.27	-5
-1	-3.02	-2.13	-3.39	-3.6	-3.31	-2.96	-2.58	-3.1	-3.58	-3.92	-4.89	-3.24	-3.83	-2.46	-3.55	-3.08	-2.46	-2.56	-2.28	-4.32
-1	-6	-6.81	-6.34	-6.59	-5.77	-6.46	-6.66	-5.92	-6.07	-6.09	-6.62	-6.36	-6.07	-6.47	-6.32	-6.29	-5.71	-5.86	-6.3	-6.68
-1	-7.82	-5.96	-7.21	-7.94	-6.19	-6.53	-8.38	-7.39	-7.61	-7.52	-7.52	-6.36	-7.47	-3.05	-7.97	-6.58	-8	-5.51	-6.53	-6.71
-1	-4	-5.25	-5.64	-5.17	-4.17	-4.18	-5.14	-5.97	-5.67	-4.83	-5.87	-4.69	-5.73	-3.72	-5.62	-4.34	-4.81	-4.53	-4.65	-5.28
-1	-6.67	-7.6	-6.58	-6.69	-6.71	-5.74	-6.77	-7.34	-7.89	-7.78	-7.64	-6.76	-7.84	-5.66	-7.21	-7.69	-7.54	-5.98	-7.1	-8.07
-1	-5.52	-6	-5.85	-7.1	-6.21	-5.59	-6.33	-6.86	-5.75	-6.95	-6.78	-5.91	-6.38	-0.92	-5.07	-5.61	-4.54	-4.28	-6.2	-6.68
-1	-3.42	-4.52	-4.81	-3.85	-4.01	-4.52	-3.74	-4.51	-3.51	-4.17	-3.96	-4.22	-5.85	-4.1	-4.12	-3.57	-5.36	-3.51	-4.99	-4.61
-1	-3.48	-3.36	-3.34	-3.78	-4.06	-2.98	-2.78	-2.79	-3.2	-3.54	-3.14	-3.05	-3.3	-3.93	-3.78	-2.65	-3.15	-2.69	-4.36	-3.9
-1	-5.65	-6.23	-5.37	-5.51	-6.17	-4.78	-5.42	-5.58	-5.55	-5.99	-5.39	-6.3	-4.99	-5.51	-3.82	-5.86	-4.25	-4.98	-5.84	-4.57
-1	-5.31	-5.27	-5.55	-5.57	-5.46	-6.19	-5.8	-6.18	-5.68	-6.03	-5.61	-6.69	-7.12	-6.41	-5.9	-6.29	-6.94	-5.82	-6.43	-6.93
-1	-6.09	-6.04	-6.66	-6.72	-5.55	-7.15	-6.98	-6.65	-7.11	-6.78	-6.45	-6.5	-4.51	-5.84	-5.76	-7.37	-5.49	-4.68	-5.76	-6.92
-1	-4.51	-5.15	-4.54	-4.64	-4.2	-4.68	-4.37	-4.78	-4.84	-4.94	-5.03	-4.73	-5.07	-5.34	-4.83	-4.33	-5.08	-4.71	-5.05	-4.64
-1	-8.25	-7.82	-7.38	-8.54	-8.15	-7.9	-7.68	-8.05	-8.6	-8.78	-8.34	-8.49	-8.66	-8.08	-8.59	-8.52	-8.97	-8.06	-9.26	-8.57
-1	-5.24	-6.91	-5.8	-5.9	-7.32	-6.32	-5.79	-6.49	-7	-5.99	-5.69	-6.21	-5.65	-5.63	-7.42	-5.15	-7.79	-6.19	-5.49	-6.3
-1	-5.65	-5.74	-5.72	-6.13	-6.02	-5.4	-6.26	-6.44	-5.79	-6.5	-6.2	-6.57	-6.83	-6.62	-5.93	-6.06	-6.32	-5.01	-6.18	-5.89
-1	-4.57	-3.03	-4.5	-4.84	-3.23	-3.91	-3.56	-2.94	-4.12	-4.68	-3.79	-1.18	-0.61	-1.86	-0.34	-1.6	-2.06	-2.11	-1.35	-1.76
-1	-4.11	-5.15	-5.06	-5.36	-3.26	-4.89	-4.78	-4.75	-5.04	-4.8	-4.7	-4.49	-4.33	-4.8	-4.2	-3.96	-3.43	-4.14	-5.25	-5.67
-1	-7.11	-6.46	-6.83	-8.26	-7.37	-7.79	-7.18	-7.72	-8.71	-8.66	3.08	-5.42	-6.91	-4.05	-5.32	-5.07	-7.11	-4.43	-6.99	-4.24
-1	-5.85	-5.66	-5.8	-5.71	-5.62	-5.79	-5.27	-5.56	-6.31	-5.81	-5.37	-6.09	-6.09	-5.86	-5.7	-5.75	-5.01	-5.41	-5.63	-5.72
-1	-7.23	-6.81	-7.45	-6.87	-7.5	-6.53	-7.32	-7.52	-7.72	-6.72	-6.95	-6.83	-7.92	-7.85	-7.67	-7.62	-7.49	-7.27	-7.85	-8.23
-1	-4.45	-3.87	-5.76	-3.94	-4.4	-4.15	-4.33	-6.35	-5.2	-4.38	-4.87	-4	-5.02	-5.18	-5.32	-4.61	-3.42	-4.65	-4.73	-4.53
-1	-2.97	-3.03	-3.66	-3.56	-4.18	-3.56	-3.75	-3.32	-4.48	-3.29	-4.46	-3.86	-3.9	-4.29	-2.7	-2.81	-3.83	-3.46	-4.23	-4.26
-1	-7.09	-7.47	-6.37	-5.66	-6.83	-6.59	-6.86	-6.55	-7.71	-6.27	-6.77	-5.95	-5.32	-6.06	-6.74	-6.41	-6.14	-6.57	-6.34	-8.67
-1	-8.49	-7.51	-8.16	-7.98	-8.21	-8.14	-8.27	-8.07	-8.43	-7.7	-8.89	-7.57	-8.41	-7.83	-7.86	-8.08	-7.45	-7.28	-8.33	-8.42
-1	2.86	-6.52	-7.78	-8.93	-5.03	-8.1	-7.89	-7.41	-5.24	-8	14.35	44.38	11.3	13.74	1.14	-6.86	-8.44	-6.11	-3.81	7.79
-1	-5.93	-4.49	-4.59	-4.72	-4.83	-3.78	-3.49	-3.57	-3.82	-6.09	-5.82	1.94	-1.4	6.54	0.04	-2.74	-2.53	-4.75	-4.22	-5.27
-1	-4.25	-4.71	-4.16	-4.58	-2.79	-4.74	-4.49	-4.79	-4.39	-3.79	-4.93	-4.9	-4.74	-3.33	-3.89	-3.4	-4.1	-4.07	-4.94	-4.95
-1	-4.23	-3.57	-3.62	-6.5	-6.73	-6.4	-5.04	-3.89	-5.09	-6.53	-5.72	-2.16	-0.71	-2.93	4.7	-3.92	-4.77	-4.4	-6.35	-2.8
-1	-4.01	-3.98	-5.35	-4.88	-3.83	-3.96	-4.83	-4.5	-5.23	-4.96	-4.53	-2.51	-4.13	-4.77	-5.36	-4.34	-3.63	-3.89	-4.93	-3.3
-1	-6.81	-5.15	-7.33	-7.67	-7.74	-7.02	-8.19	-5.92	-7.16	-7.93	-7.48	-5.2	-7.62	-6.89	-7.58	-7.61	-6.82	-6.87	-7.37	-8.44
-1	-7.03	-6.66	-6.4	-6.52	-6.37	-6.36	-6.29	-6.37	-6.85	-6.54	-5.92	-7.2	-6.67	-6.63	-6.91	-6.68	-6.02	-6.87	-6.65	-6.92
-1	-6.22	-5.41	-6.35	-6.24	-6.2	-6.22	-6.71	-6.92	-6.43	-5.97	-6.52	-6.15	-7.27	-6.88	-6.53	-6.93	-7.18	-5.99	-7.98	-6.78
-1	-6.4	-6.31	-6.05	-6.52	-7.38	-5.82	-5.92	-6.25	-6.55	-6.31	-7.07	-6.48	-6.8	-6.04	-6.77	-6.62	-5.87	-6.02	-7.88	-6.72
-1	-6.08	-6.04	-5.86	-6.65	-6.72	-6.7	-6.39	-7.02	-6.39	-6.46	-6.4	-7.1	-6.94	-6.95	-6.45	-7.32	-6.31	-5.34	-6.53	-6.6
-1	-5.39	-5.36	-5.36	-5.43	-5.74	-4.86	-4.72	-5.87	-5.61	-4.72	-5.41	-5.29	-4.65	-4.54	-5.68	-5.09	-4.65	-4.5	-5.2	-5.9
-1	-5.08	-4.64	-4.28	-5.94	-3.65	-3.26	-4.62	-3	-2.08	-4.76	-4.05	2.07	-3.58	-1.7	-3.16	-4.16	-2.44	-2.92	-2.51	-5.71
-1	-1.35	-1.76	-0.89	0.54	0.31	0.02	-1.92	-1.88	0.53	-1.4	1.27	2.55	-1.22	1	2.27	1.53	1.02	0.83	1.72	-0.13
-1	-4.66	-5.48	-5.05	-6.23	-4.98	-4.92	-5.36	-5.07	-5.66	-5.08	-5.78	-4.94	-5.96	-5.08	-6.8	-5.88	-4.75	-4.28	-5.91	-5.94
-1	-7.18	-6.32	-5.04	-6.74	-6	-7.24	-8.39	-5.35	-8.31	-8.27	-0.79	16.75	-5.78	13.35	-0.42	-5.44	-6.27	-6.49	-7.7	-2.45
-1	-5.76	-6.02	-5.87	-6	-4.83	-5.92	-5.89	-7.19	-6.56	-7.09	-5.52	-7.27	-5.44	-4.14	-3.99	-4.99	-5.78	-4.68	-6.12	-7.74
-1	-7.36	-6.91	-6.96	-7.23	-6.52	-5.53	-6.33	-8.61	-6.72	-7.49	-8.36	-6.63	-7.2	-4.43	-6.15	-5.92	-6.98	-6.27	-5.52	-7
-1	-6.08	-5.07	-6.01	-5.27	-5.37	-5.52	-4.52	-5.05	-5.77	-5.61	-5.62	-5.67	-5.25	-5.57	-5.21	-5.39	-5.38	-4.68	-6.17	-6.29
-1	-8.33	-7.71	-7.86	-8.26	-8.41	-8.18	-7.89	-7.77	-8.81	-8.02	-7.71	-9.03	-8.2	-8.55	-8.46	-8.06	-7.57	-7.06	-8.32	-7.44
-1	-3.68	-3.83	-4.28	-4.43	-3.36	-2.84	-3.42	-3.35	-3.75	-3.79	-3.3	-3.29	-3.96	-2.82	-3.91	-3.95	-3.93	-2.83	-4.3	-4.62
-1	-6.09	-5.87	-5.97	-7.34	-6.42	-7.08	-6.1	-6.77	-7.22	-6.15	-6.98	-6.61	-7.47	-7.28	-7.35	-6.87	-5.44	-5.43	-6.77	-7.25
-1	-5.67	-5.48	-6.08	-5.58	-6.25	-5.2	-5.18	-5.69	-5.95	-5.44	-6.57	-6.13	-6.34	-5.46	-5.37	-6.21	-5.15	-4.8	-7.43	-5.68
-1	-5.91	-4.72	-5.9	-6.59	-5.54	-5.15	-5.49	-7.56	-6.34	-6	-5.94	-6.25	-7.2	-6.13	-6.38	-5.87	-5.62	-4.9	-5.37	-5.36
-1	-4.25	-3.96	-4.3	-4.34	-4.62	-4.08	-4.82	-5.69	-5.77	-5.72	-4.69	-4.63	-4.51	-4.21	-4.44	-4.58	-4.52	-4.25	-5.95	-5.25
-1	-6.7	-4.93	-6.03	-6.36	-5.11	-6.25	-6.36	-6.21	-6.51	-5.9	-6.5	-6.42	-6.6	-7.46	-6.43	-6.68	-7.59	-6.6	-5.98	-6.64
-1	-5.54	-5.72	-5.47	-5.91	-6.42	-4.49	-6.29	-6.55	-6.3	-5.82	-4.6	-5.02	-6.47	-3.02	-5.68	-5.54	-5.2	-5.27	-7.12	-6.97
-1	-6.04	-4.5	-7.38	-8.02	-7.19	-6.03	-6.7	-7.23	-6.81	-7.14	-6.37	-6.93	-8.12	-5.31	-6.38	-7.46	-8.22	-7.47	-8.4	-7.31
-1	-4.72	-3.53	-3.65	-4.16	-4.73	-3.85	-4.52	-4.02	-4.98	-4.58	-4.35	-4.04	-4.34	-3.98	-4.22	-4.14	-4.2	-3.9	-5.47	-3.76
-1	-6.68	-6.86	-7.48	-7.45	-6.24	-7.06	-7.51	-6.76	-7.73	-6.59	-7.1	-6.54	-7.67	-6.54	-8.35	-6.41	-7.16	-6.58	-7.63	-8.44
-1	-4.89	-4.62	-4.46	-4.12	-5.38	-4.05	-4.47	-4.84	-5.57	-4.78	-4.67	-4.99	-4.95	-4.86	-5.12	-4.37	-5.14	-4.44	-5.03	-4.88
-1	-5.87	-5.39	-6.32	-6.41	-6.38	-6.57	-6.33	-7.38	-6.22	-6.67	-5.55	-6.44	-6.44	-3.22	-6.1	-5.81	-5.55	-5.18	-5.77	-6.52
-1	-7.13	-7.71	-5.94	-7.23	-7.58	-6.31	-7.66	-6.13	-7.54	-6.97	-7.83	-1.82	-6.65	-3.14	-5.55	-4.97	-5.55	-5.78	-6.77	-0.61
-1	-4.47	-4.68	-4.4	-3.99	-4.55	-4.68	-5.06	-4.91	-4.69	-5.43	-4.69	-4.95	-4.74	-4.26	-4.38	-4.19	-4.86	-3.44	-5.1	-4.78
-1	-7.11	-6.27	-6.84	-6.8	-7.1	-6.68	-6.7	-7.12	-6.96	-6.68	-6.91	-7.04	-6.89	-6.59	-7.54	-7.11	-6.23	-6.02	-7.19	-7.45
-1	-8.17	-4.98	1.1	-8.11	-6.43	-7.59	-5.42	-7.59	-6.76	-8.07	-1.61	-6.75	1.13	8.72	-2.88	12.18	-4.73	-5.01	-5.74	-2.06
-1	-5.81	-5.87	-5.74	-5.98	-5.37	-5.02	-5.33	-6.34	-6.12	-6.3	-5.76	-5.29	-5.94	-5.91	-5.87	-5.46	-5.22	-5.3	-6.23	-6.51
-1	-6.04	-5.73	-7.24	-7.17	-5.49	-5.72	-6.91	-7.22	-5.94	-6.24	-6.64	-6.07	-7	-3.4	-5.64	-6.12	-6.65	-4.67	-6.04	-6.72
-1	-5.45	-6.39	-5.15	-6.33	-6.13	-4.97	-7.11	-6.38	-6.44	-5.84	-5.88	-5.28	-5.89	-5.95	-5.97	-6.64	-4.84	-5.57	-6.28	-6.31
-1	-4.73	-4.77	-4.86	-5.53	-4.82	-4.65	-4.94	-5.13	-5	-5.4	-4.99	-5.36	-5.72	-5.17	-5.2	-5.52	-4.87	-4.7	-5.67	-5.26
-1	-4.68	-4.35	-3.12	-4.84	-2.93	-2.48	-4.91	-2.79	-5.13	-4.34	-4.27	-3.91	-5.43	-3.49	-6.86	-4.03	-3.57	-1.37	-3.95	-4.55
-1	-5.02	-4.39	-5.76	-4.64	-4.25	-4.68	-4.43	-4.65	-4.53	-4.73	-4.2	-4.8	-3.42	-4.06	-3.33	-4.73	-3.58	-3.39	-3.5	-4.4
-1	-4.66	-4.72	-5.16	-4.66	-5.84	-4.95	-4.64	-6.28	-4.09	-6.05	-5.78	-4.04	-5.28	-4.16	-6.75	-4.62	-4.46	-3.2	-6.42	-5.76
-1	-6.59	-7.61	-6.84	-6.77	-6.59	-5.65	-6.65	-7.13	-7.18	-6.56	-6.78	-7.17	-6.89	-7.06	-7.19	-6.57	-6.41	-6.88	-7.51	-7.08
-1	-5.04	-4.83	-4.58	-4.64	-3.91	-4.18	-5.18	-4.97	-4.9	-5.33	-5.06	-5.31	-5.51	-5.38	-5.37	-4.36	-4.18	-4.08	-6.74	-6.42
-1	-8.28	-8.47	-8.01	-8.53	-7.83	-7.36	-7.93	-9.7	-8.63	-8.22	-8.38	-7.23	-7.66	-8.03	-8.26	-7.99	-8.62	-7.69	-8.74	-8.91
-1	-4.65	-5.38	-5.05	-5.73	-5.41	-4.86	-4.56	-5.49	-5.32	-4.95	-5.08	-5.45	-5.3	-5.41	-5.68	-5.84	-5.02	-5.03	-6.2	-5.26
-1	-3.44	-2.97	-3.49	-2.98	-3.45	-2.65	-3.15	-3.36	-3.02	-3.52	-3.76	-3.27	-3.09	-3.72	-2.86	-2.52	-3.58	-2.66	-3.55	-3.2
-1	-5.87	-6.5	-6.19	-6.95	-5.82	-5.57	-6.09	-6.12	-7.07	-6.23	-6.13	-5.87	-7.03	-5.59	-7.5	-6.52	-6.24	-5.52	-6.58	-7.41
-1	-4.66	-4.64	-5.76	-4.99	-4.2	-3.19	-5.22	-4.67	-5	-5.5	-4.56	-5.74	-5.13	-5.43	-5.05	-4.62	-3.84	-3.57	-5.53	-3.33
-1	-4.02	-4.12	-4.43	-4.42	-5.02	-4.34	-4.01	-4.21	-4.43	-5.03	-4.81	-4.48	-4.97	-4.06	-4.81	-4.53	-4.31	-3.59	-5.17	-4.59
-1	-4.63	-5.32	-4.94	-5.27	-4	-4.23	-4.89	-5.14	-5.45	-5	-4.4	-4.83	-5.42	-5.29	-5.18	-4.63	-4.52	-4.87	-4.91	-4.97
-1	-2.51	0.05	0.66	3.94	-0.33	-0.38	-1.72	-3.99	-3.03	-2.18	14.96	44.41	19.97	20.84	1.3	28.05	0.79	4.08	0.34	23.54
-1	-5.03	-5.94	-5.37	-5.59	-4.65	-5.23	-4.75	-5.85	-5.34	-5.6	-5.16	-5.79	-5.55	-5.96	-6.38	-4.84	-4.96	-5.01	-5.79	-5.51
-1	-5.39	-6.29	-5.66	-5.73	-4.35	-5.7	-5.74	-5.95	-5.83	-6.29	-6.12	-5.12	-5.63	-5.28	-5.65	-5.25	-5.95	-5.63	-7.77	-6.8
-1	-3.7	-7.02	4.3	-7.72	-10.47	-7.91	-9.08	-4.42	-7.08	-9.69	15.28	43.81	50.46	15.2	106.11	9.61	-8.5	-7.41	-6.25	36.39
-1	-6.62	-5.87	-6.91	-7.62	-6.35	-6.55	-7.14	-6.53	-6.9	-7	-6.53	-7.73	-7.27	-6.95	-7.79	-6.95	-6.83	-6.83	-7.41	-7.24
-1	-8.07	-7.46	-7.82	-7.66	-7.56	-7.24	-6.93	-7.99	-7.69	-7.89	-7.01	-7.43	-7.57	-7.22	-7.64	-7.36	-6.94	-6.15	-7.82	-9.13
-1	5.97	-1.85	19.69	-3.17	-3.16	-2.22	-3.7	-3.87	-5.28	-4.28	4	7.77	4.1	15.45	7.59	3.8	-2.81	-1.72	-1.12	12.36
-1	-9.07	-8.42	-7.92	-8.72	-9.35	-8.86	-8.93	-8.56	-9.09	-9.56	-9.9	-10.24	-7.65	-5.99	-8.01	-8.1	-7.74	-7.25	-8.64	-8.1
-1	-7.69	-8.06	-7.51	-7.36	-6.92	-7.57	-6.57	-7.7	-7.84	-7.34	-7.8	-7.98	-7.52	-7.38	-7.61	-7.46	-7.05	-7.12	-8.89	-7.37
-1	-6.17	-6.44	-7.2	-7.47	-6.19	-6.51	-6.43	-6.43	-6.67	-6.34	-7.03	-5.49	-6.59	-6.36	-6.77	-6.23	-5.98	-4.81	-6.71	-7.08
-1	-7.92	-6.61	-7.65	-7.97	-7.03	-8.72	-8.19	-9.05	-8.35	-7.25	-7.87	-7.3	-8.57	-7.4	-8.27	-8.59	-7.67	-7.19	-10.11	-9.32
-1	-6	-6.01	-6.48	-6	-5.47	-6.38	-5.9	-7.11	-6.46	-6.29	-5.85	-5.44	-6.78	-5.55	-5.48	-6.95	-8.51	-7.58	-6.84	-7.49
-1	-4.82	-4.84	-5.51	-5.01	-4.45	-4.37	-4.77	-5.66	-4.91	-5.26	-5.7	-4.96	-5.25	-5.38	-4.74	-4.34	-3.51	-4.25	-5.51	-5.68
-1	-6.09	-3.99	-2.28	-5.94	-5.15	-4.83	-6.14	-6.24	-6.96	-6.74	-5.98	-4.79	-6.15	-5.37	-3.85	-3.71	-5.88	-4.37	-4.68	-6.57
-1	-6	-6.32	-6.54	-6.52	-6.81	-6.29	-6.43	-6.98	-6.83	-6.39	-6.11	-7.14	-5.65	-5.81	-7.12	-6.23	-5.54	-6.38	-6.97	-6.16
-1	-5.61	-5.9	-6.38	-5.97	-5.81	-5.96	-6.1	-5.57	-5.99	-7.03	-6.15	-6.14	-6.09	-6.52	-5.67	-5.86	-5.93	-6	-6.57	-5.89
-1	-6.7	-7.83	-8.11	-8.09	-6.35	-7.86	-8.63	-7.94	-8.98	-7.96	-6.89	-5.85	-8.83	-7.91	-8.48	-7.65	-7.95	-6.22	-6.35	-8.88
-1	-6.65	-5.91	-7.02	-7.13	-7.46	-5.57	-7.45	-7.92	-7.21	-7.53	-7.01	-6.28	-7.17	-3.89	-7.68	-6.64	-6.04	-6.15	-6.68	-6.96
-1	-8.72	-7.97	-9.75	-9.6	-8.36	-8.29	-8.37	-8.38	-9.08	-7.94	-9.15	-9.37	-9.35	-7.44	-9.34	-8.71	-6.73	-6.23	-7.31	-7.57
-1	-7.28	-8.33	-5.88	-7.09	-7.05	-7.17	-6.56	-7.26	-7.23	-6.74	-7.93	-7.51	-7.33	-6.47	-7.42	-7.87	-7.6	-5.72	-6.73	-6.53
-1	-6.58	-6.04	-6.45	-6.62	-6.58	-6.51	-6.72	-6.67	-6.65	-6.81	-6.8	-7.34	-6.59	-5.44	-6.04	-6.94	-6.01	-6.7	-7.74	-6.29
-1	-7.54	-6.5	-6.51	-6.56	-6.15	-7.02	-6.61	-7	-7.01	-6.91	-6.86	-7.34	-6.73	-6.8	-7.17	-7.33	-6.3	-6.26	-7.37	-7.46
-1	-5.52	-3.67	-5.76	-5.43	-4.77	-2.14	-3.38	-5.99	-5.29	-6.1	-5.92	-1.76	-3.93	10.07	-0.79	-0.14	-2.9	-4.49	-5.68	8.32
-1	-8.26	-8.51	-6.32	-8.26	-7.6	-7.53	-8.08	-9.29	-8.77	-8.21	-7.73	-7.64	-8.29	-7.27	-8.64	-7.39	-6.64	-7.44	-10.43	-7.78
-1	-6.44	-5.75	-5.56	-5.83	-5.22	-5.12	-5.49	-6.06	-5.5	-5.47	-5.98	-6.24	-5.7	-5.44	-5.08	-5.76	-5.99	-6.21	-6.47	-6.74
-1	-6.8	-7.14	-7.1	-6.78	-5.78	-6.39	-6.92	-6.76	-6.99	-7.34	-6.25	-6.93	-7.04	-5.92	-7.05	-6.15	-5.74	-5.63	-8.68	-6.57
-1	-2.89	-0.65	-1.77	-1.64	-2.04	-1.64	-1.66	-1.18	-1.28	-4.02	-1.08	-2.57	-2.43	-2.97	-2.23	-2.96	-1.07	-1.37	-1.61	-1.39
-1	-5.66	-6.67	-6.02	-5.97	-6.2	-5.02	-5.8	-6.61	-6.07	-5.77	-5.89	-6.89	-6.41	-5.98	-6.28	-5.95	-5.68	-5.37	-6.87	-6.59
-1	-7.02	-7.3	-7.39	-7.06	-6.71	-7.75	-7.01	-7.46	-7.72	-7.07	-7.34	-7.62	-8.02	-7.88	-7.47	-7.17	-6.83	-7.41	-7.96	-7.55
-1	-3.23	-2.96	0.06	-4.92	-1.5	-4.17	-5.7	-5.54	-4.1	-6.06	-4.82	1.57	3.03	54.64	-1.11	7.26	-0.78	1.76	0.68	-0.09
-1	-7.63	-7.17	-7.99	-8.5	-7.96	-7.86	-8.09	-8.97	-8.7	-8.54	-8.1	-7.93	-7.9	-7.64	-6.46	-7.21	-7.74	-6.95	-8.18	-7.63
-1	-4.71	-5.42	-4.38	-4.94	-5.51	-4.59	-6.03	-5.84	-5.6	-5.83	-4.74	-5.74	-4.56	-5	-4.95	-4.94	-4.96	-4.36	-6.45	-4.69
-1	-6.58	-5.86	-6.51	-6.61	-6.2	-6.85	-6.19	-6.5	-6.77	-6.8	-6.41	-6.41	-6.55	-6.2	-6.47	-6.76	-6.45	-6.3	-6.61	-6.46
-1	-4.11	-4.25	-5.4	-4.69	-3.96	-4.76	-4.48	-4.9	-5.1	-4.97	-4.17	-4.67	-5.14	-4.99	-3.7	-4.49	-5.43	-4.18	-5.58	-5.57
-1	-6.28	-6.4	-6.88	-6.52	-6	-6.88	-6.94	-6.48	-6.21	-6.61	-6.06	-6.96	-5.98	-6.28	-6.37	-6.8	-6.12	-5.56	-7.63	-6.85
-1	-7.09	-7.78	-6	-6.44	-6.28	-7.13	-6.75	-6.45	-7.97	-7.88	-7.47	-5.93	-6.25	-4.06	-5.11	-4.51	-6.68	-4.35	-5.46	-7.89
-1	-6.67	-6.63	-6.68	-7.6	-6.63	-6.18	-6.93	-7.75	-7.5	-7.36	-7.02	-6.46	-6.51	-6.66	-7.19	-6.39	-7.09	-6.76	-6.83	-6.93
-1	-4.72	-5.36	-4.94	-4.41	-5.44	-4.41	-5.75	-5.57	-5.4	-4.72	-5.32	-5.26	-4.57	-5.87	-5.25	-4.39	-5.62	-5.01	-5.21	-5.34
-1	-7.42	-7.29	-7.99	-7.43	-7.37	-7.14	-7.13	-7.55	-7.63	-8.4	-7.27	-6.75	-7.19	-6.5	-7.72	-7.5	-7.96	-7.22	-9.13	-9.21
-1	-4.96	-4.47	-3.08	-4.94	-3.17	-4.71	-3.51	-5.55	-3.61	-5.05	-4.37	-4.26	-4.16	-1.51	-3.91	-4.07	-3.28	-2.32	-5	-2.09
-1	-7.55	-7.42	-7.9	-8.56	-8.47	-7.4	-7.99	-8.32	-7.39	-8.01	-7.65	-8	-7.55	-7.04	-8.36	-7.48	-8.02	-7.11	-8.43	-8.02
-1	-7.76	-7.75	-8.61	-9.11	-7.85	-6.7	-9.27	-9.01	-9	-9.03	-7.85	-9.35	-8.38	-4.78	-8.67	-7.64	-9.35	-6.99	-7.43	-6.43
-1	-5.55	-5.95	-4.96	-5.49	-4.93	-5.17	-4.68	-5.54	-5.44	-5.34	-5.98	-5.86	-6.5	-5.85	-5.85	-5.1	-5.32	-5.11	-6.14	-6.4
-1	-4.13	-4.25	-4.77	-5.01	-4.57	-4.3	-4.27	-4.74	-4.25	-4.05	-4.71	-4.56	-4.45	-4.96	-4.6	-4.23	-4.52	-4.4	-5.72	-5.14
-1	-4.58	-5.05	-3.68	-3.64	-3.95	-3.8	-3.51	-5.03	-4.49	-3.05	-4.97	-5.16	-3.67	-3.68	-5.1	-3.48	-3.07	-2.06	-4.45	-4.33
-1	-7.7	-5.77	-5.42	-7.42	-8.44	-7.04	-7.08	-7.78	-8.73	-7.89	-7.01	-6.05	-8.45	-6.17	-8.05	-7.5	-7.46	-5.35	-9.14	-7.33
-1	-7.47	-6.61	-6.57	-5.87	-6.6	-7.21	-6.76	-6.84	-7.08	-6.75	-6.18	-5.61	-7.03	-6.15	-6.42	-7.28	-7.06	-7.17	-5.39	-7.4
-1	-4.65	-5.08	-4.62	-5	-4.47	-5	-4.6	-5.04	-4.67	-5.07	-4.98	-4.98	-4.63	-5.13	-5.31	-4.23	-4.49	-4.77	-5.11	-4.44
-1	-9.16	-7.92	-9.04	-9.87	-9.01	-9.24	-9.16	-9.66	-9.44	-9.4	-9.28	-8.23	-9.99	-9.3	-9.84	-8.61	-9.84	-8.84	-9.48	-10.06
-1	-6.47	-4.86	-5.42	-6.04	-5.53	-5.1	-5.78	-5.03	-5.97	-7.31	-6.07	-5.7	-5.96	-5.52	-5.53	-5.85	-5.3	-4.29	-5.36	-5.76
-1	-4.61	-5.47	-5.18	-5.79	-4.17	-4.82	-4	-4.63	-4.46	-4.91	-3.94	-4.29	-5.04	-3.98	-4.49	-4.17	-4.69	-4.81	-4.91	-5.06
-1	-5.96	-6.19	-6.8	-6.9	-5.84	-6.34	-6.49	-6.88	-7.27	-6.29	-6.28	-7.1	-7.09	-6.74	-6.76	-7.25	-6.72	-6.05	-7.13	-6.68
-1	-4.79	-4.87	-4.91	-4.07	-3.72	-4.02	-3.05	-4.74	-5.39	-5.38	-4.18	-4.52	-5.37	-5.26	-4.41	-3.94	-4.07	-3.35	-6.56	-5.46
-1	-8.1	-7	-7.62	-6.99	-8.87	-8.37	-7.6	-6.68	-7.63	-8.67	-7.84	-7.61	-7.33	2.7	-4.64	-5.13	-6.66	-6.38	-7.79	-5.33
-1	-5.31	-5.05	-5.15	-5.67	-4.27	-4.35	-5.17	-5.62	-5.24	-4.96	-5.28	-4.87	-5.52	-5.44	-5.58	-5.16	-5.9	-4.83	-5.06	-6.94
-1	-5.83	-6.07	-6.07	-5.82	-5.43	-5.91	-6.28	-6.06	-6.97	-6.55	-5.77	-7.48	-6.24	-6.91	-7	-6.15	-5.77	-6.6	-6.58	-6.43
-1	-6.59	4.68	10.82	-11.16	-8.66	-7.97	-9.06	-8.34	-12.16	-11.74	9.06	30.43	8.15	64.27	8.94	2.14	-3.36	-4.73	-0.12	8.27
-1	-6.76	-6.24	-6.74	-6.88	-6.35	-6.58	-6.75	-6.85	-6.66	-6.6	-6.84	-6.75	-6.51	-5.92	-6.74	-6.78	-6.29	-6.34	-7.4	-6.35
-1	-5.51	-4.27	-5.13	-5.42	-5.06	-5.18	-5.61	-5.79	-5.5	-5.38	-6.15	-3.65	-5.45	-4.86	-3.37	-3.21	-5.31	-5.62	-3.68	-4.44
-1	-3.37	-3.17	-3.6	-3.92	-4.17	-2.57	-3.46	-4.73	-4.11	-4	-3.21	-2.5	-2.23	-3.54	-3.47	-3.51	-3.17	-2.82	-3	-3.44
-1	-4.98	-4.32	-4.72	-5.27	-4.93	-4.78	-5.11	-5.58	-5.25	-6.17	-5.24	-5.45	-5.45	-5.38	-5.31	-4.52	-4.5	-4.12	-5.66	-5.76
-1	-6.94	-6.23	-4.78	-5.74	-3.89	-6.64	-4.43	-6.55	-5.71	-6.14	-1.92	4.6	11.44	35.02	-5.94	-6.11	-5.62	-5.65	-5.7	5.55
-1	-6.94	-7.56	-7.26	-6.55	-6.19	-6.09	-5.84	-6.86	-6.75	-7.1	-6.19	-7.18	-5.76	-6.73	-7.28	-5.21	-6.08	-4.84	-6.96	-6.81
-1	-5.77	-6.02	-5.75	-5.45	-5.35	-5.25	-6.06	-6.69	-5.75	-5.93	-5.16	-6.45	-5.8	-7.13	-6.8	-5.44	-6.18	-5.56	-6.87	-6.65
-1	-6.58	-6.65	-6.71	-7.36	-6.73	-7.38	-6.83	-7.18	-6.97	-7.44	-6.77	-7.09	-7.04	-5.93	-6.83	-6.82	-6.9	-5.99	-7.56	-6.87
-1	-3.57	-4.15	-3.54	-3.92	-4.28	-3.3	-3.48	-4.49	-4.04	-3.78	-3.91	-4.08	-4.57	-4.76	-4.44	-4.42	-3.86	-2.95	-4.13	-4.37
-1	-5.13	-4.83	-5	-5.37	-4.97	-4.88	-4.58	-5.43	-5.41	-5.21	-4.99	-5.9	-5.01	-5.08	-5.74	-4.95	-6.11	-4.35	-5.18	-5.71
-1	-4.02	-4.29	-4.27	-4.57	-3.68	-4.07	-4.78	-4.52	-5.29	-5.15	-4.7	-5.27	-5.49	-4.03	-4.83	-4.15	-4.28	-4.97	-5.33	-5.45
-1	-5.75	-5.73	-4.59	-5.62	-4.88	-4.96	-5.05	-6.43	-5.9	-6.18	-5.32	-4.69	-5.53	-3.5	-6.37	-4.34	-5.29	-5.12	-6	-7.04
-1	-6.72	-7.75	-7.43	-8.19	-7.92	-6.65	-7.11	-7.55	-7.6	-7.63	-7.37	-7.94	-7.99	-4.87	-8.03	-6.78	-7.11	-6	-7.47	-7.49
-1	-5.86	-6.64	-6.48	-6.36	-5.41	-5.86	-6.25	-5.55	-6.69	-5.88	-6.28	-6.02	-6.18	-5.45	-5.9	-6.06	-5.41	-5.55	-5.64	-6.97
-1	-7.59	-7.28	-7.23	-7.54	-7.16	-7.64	-7.2	-7.87	-7.42	-7.41	-7.25	-7.17	-7.49	-6.81	-7.51	-7.23	-7.02	-7.05	-9.11	-7.69
-1	-6.7	-6.52	-7.11	-8.04	-5.57	-6.83	-5.83	-7.17	-6.97	-7.02	-5.88	-4.63	-7.48	-4.17	-7.72	-7.86	-6.55	-5.3	-6.8	-6.97
-1	-4.95	-4.91	-4.65	-5.29	-5.29	-5.44	-5.5	-5.08	-5.77	-5.23	-5.4	-6.12	-4.95	-5.26	-5.36	-5.83	-5.2	-4.14	-5.69	-5.2
-1	-9.24	-7.4	-7.54	-8.07	-7.59	-7.6	-7.5	-5.6	-7.97	-7.65	-7.23	-7.68	-8.61	-7.4	-7.73	-7.97	-7.38	-7.14	-7.43	-7.99
-1	-6.52	-6.05	-6.85	-6.59	-6.24	-6.58	-6.29	-7.44	-6.97	-6.26	-6.55	-6.57	-6.51	-6.58	-6.23	-6.27	-7.63	-6.16	-7.79	-7.44
-1	-5.65	-6.52	-5.87	-6.9	-5.74	-5.73	-6.29	-6.59	-5.9	-7.05	-6.16	-6.87	-6.18	-6.11	-6.19	-5.64	-5.57	-4.8	-6.14	-5.92
-1	-7.77	-8.54	-8.08	-8.91	-7.52	-7.28	-7.89	-8.69	-8.4	-7.98	-8.19	-8.51	-8.4	-7.61	-8.91	-8.28	-7.52	-6.87	-8.15	-8.55
-1	-4.86	-4.93	-5.03	-4.98	-4.82	-5.58	-5.31	-5.61	-5.72	-4.44	-5.1	-5.21	-5.52	-5.99	-5.88	-5.26	-4.95	-4.61	-6.66	-5.91
-1	-6.44	-6.28	-5.94	-6.16	-6.15	-5.28	-5.58	-4.85	-6.55	-6.11	-5.56	-5.28	-6.43	-5.52	-5.64	-5.31	-5.57	-4.36	-4.75	-7.13
-1	-6.31	-6.83	-5.79	-7.21	-6.22	-6.53	-6.19	-6.98	-7.34	-6.42	-6.92	-6.74	-8.2	-7.48	-7.22	-6.38	-6.7	-7.24	-6.85	-7.75
-1	-9.04	-9.17	-7.2	-8.9	-9.23	-9.03	-9.91	-9.36	-8.74	-9.05	-9.38	-9.1	-7.89	-6.4	-6.95	-7.38	-8.18	-8.19	-7.81	-6.8
-1	-2.97	-3.71	-3.57	-4.21	-3.61	-3.78	-3.34	-4.54	-3.88	-3.49	-3.94	-4.59	-4.08	-3.05	-3.82	-3.6	-3.45	-3.4	-4.82	-3.38
-1	448	237.75	341	307.51	156.09	116.95	123.66	755.08	250.49	212.44	264	453	432	134	118	267	361.45	514.44	112	243
-1	-6.47	-7.28	-6.33	-6	-6.38	-6.52	-6.51	-6.77	-7.02	-6.53	-7.2	-6.48	-6.84	-6.29	-7.23	-6.31	-5.76	-4.94	-6.16	-5.22
-1	-5.93	-6.12	-5.7	-5.15	-5.77	-3.4	-5.18	-6.83	-3.48	-6.39	-5.31	-5.52	-2.5	-3.69	-5.87	-5.57	-4.73	-5.08	-5.8	-7.31
-1	-7.66	-6.84	-7.33	-7.85	-7.77	-7.26	-8.13	-8.62	-7.52	-8.75	-7.63	-7.72	-7.52	-4.96	-6.42	-6.27	-7.05	-6.69	-7.01	-6.73
-1	-8.4	-7.13	-8.1	-8.55	-9.07	-8.79	-8.02	-8.62	-8.12	-8.67	-8.43	-8.15	-8.23	-6.48	-8.32	-8.91	-7.23	-6.52	-7.35	-8.22
-1	-7.19	-5.82	-5.86	-6.94	-7.22	-6.17	-7.39	-7.24	-8.02	-7.58	-6.78	-7.34	-6.13	-6.91	-6.99	-5.91	-6.49	-5.98	-6.23	-4.78
-1	-6.01	-6.67	-6.13	-6.1	-5.7	-5.32	-6.24	-6.5	-6.27	-6.1	-6.09	-6.37	-6.47	-5.99	-6.47	-6	-5.45	-5.39	-6.7	-6.03
-1	-8.08	-7.9	-8.31	-8.56	-8.02	-7.48	-7.57	-7.95	-8.41	-8.44	-7.01	-9.05	-8.11	-1.62	-7.15	-6.67	-7.15	-6.5	-8.07	-5.81
-1	-5.11	-5.55	-5.14	-5.07	-6.14	-5.57	-5	-5.42	-5.48	-5.08	-5.99	-5.71	-4.51	-5.05	-5.71	-5	-4.39	-3.98	-5.38	-5.55
-1	-6.75	-7.05	-8.15	-7.47	-7.78	-8.37	-8.04	-8.42	-7.8	-8.95	-6.93	-6.36	-7.56	-3.41	-5.41	-5.96	-7.95	-6.63	-8.58	-4.7
-1	-5.39	-5.6	-5.39	-5.7	-5.2	-6.07	-5.75	-5.57	-5.34	-5.56	-5.52	-6.09	-5.35	-5.49	-6.62	-6.05	-6.29	-5.52	-6.63	-5.22
-1	-5.62	-6.38	-5.63	-5.71	-6.16	-5.42	-6.68	-5.59	-7.25	-6.66	-4.55	-4.09	-4.99	-4.95	-1.22	-7.31	-6.5	-4.32	-5.32	-7.34
-1	-5.74	-5.89	-6.34	-5.52	-4.98	-6.31	-6.65	-6	-6.21	-5.75	-5.7	-7.12	-7.27	-6.8	-6.69	-6.42	-6.29	-6.38	-6.37	-7.15
-1	-4.23	-3.95	-4.8	-3.69	-4.39	-5.03	-4.11	-5.07	-5.64	-4.49	-3.93	-5.35	-4.48	-4.76	-5.05	-4.55	-5.89	-4.51	-5.09	-4.94
-1	-5.99	-5.56	-5.45	-5.41	-5.11	-4.88	-4.71	-6.3	-5.96	-5.47	-5.35	-4.94	-5.46	-5.36	-5.82	-5.46	-4.2	-4.79	-7.39	-5.41
-1	-7.47	-7.12	-6.75	-7.03	-7.13	-6.88	-7.22	-7.07	-8.39	-6.68	-6.99	-6.46	-7.26	-6.02	-7.96	-6.05	-6.44	-6.14	-6.63	-7.74
-1	-4.56	-4.81	-4.31	-4.88	-4.72	-4.42	-4.69	-4.8	-5.05	-5.08	-4.35	-4.95	-5.09	-4.78	-5.41	-5	-4.94	-4.37	-5.12	-4.67
-1	-8.14	-7.97	-9.25	-8.45	-10.04	-7.53	-8.48	-8.11	-8	-9.48	-8	-5.35	-6.27	-4.58	-8.16	-6.66	-7.93	-5.98	-8.38	-5.66
-1	-5.58	-5.78	-6.58	-6.31	-5.79	-6.2	-6.88	-6.38	-6.79	-6.74	-6.53	-6.12	-6.49	-5.95	-6.64	-6.33	-6.55	-5.29	-7.4	-7.03
-1	-6.33	-6.85	-6.62	-6.75	-6.35	-6.25	-6.02	-6.38	-6.71	-6.4	-7.01	-7.12	-6.94	-5.91	-6.16	-6.41	-5.83	-6.22	-7.72	-6.78
-1	-6.49	-7.62	-6.79	-6.8	-7.69	-6.79	-7.75	-6.8	-7.16	-7.93	-6.46	-6.84	-6.59	-6.01	-4.29	-6.24	-6.68	-6.3	-6.81	-5.52
-1	-7.11	-7.41	-6.94	-7.34	-6.44	-7.24	-7.29	-7.23	-7.69	-7.15	-7.4	-8.26	-7.85	-6.91	-7.77	-7.94	-6.9	-6.78	-7.39	-7.72
-1	454	954000	1690000	760	538	281.92	754	456	645	322	554	1880000	954000	1220000	1070000	156	455	356	654	254
-1	-7.9	-6.6	-8.62	-8.33	-6.64	-8.53	-8.45	-8.34	-4.83	-8.39	-8.09	-6.4	-6.51	-5.96	-7.68	-7.69	-6.14	-7.99	-7.4	-6.71
-1	-6.21	-4.74	-7.22	-7.49	-5.3	-5.57	-6.51	-5.73	-6.65	-6.37	-7.45	-3.35	-4.72	0.16	-5.51	-5.36	-5.65	-2.03	-5.23	-5.77
-1	-5.06	-4.33	-5.69	-4.8	-4.46	-5.09	-4.73	-5.39	-4.65	-5.49	-5.37	-5.22	-6.16	-4.45	-6	-5.47	-5	-4.09	-6.16	-6.03
-1	-5.57	-4.93	-4.64	-5.32	-5.09	-5.32	-4.48	-5.38	-5.79	-5.34	-4.79	-4.46	-5.43	-3.31	-4.7	-4.7	-4.98	-4.24	-5.71	-6.17
-1	-6.5	-5.8	-6.21	-6.62	-6.32	-6.2	-6.01	-6.5	-6.39	-6.18	-6.54	-6.48	-6.59	-6.09	-6.38	-6.51	-5.63	-5.68	-5.92	-6.53
-1	-6.77	-6.59	-6.05	-6.25	-6.08	-7.01	-6.18	-6.54	-6.91	-6.32	-7.28	-7.16	-6.82	-6.77	-6.8	-6.74	-6.08	-6.21	-6.63	-6.7
-1	-6.1	-4.8	-6.25	-6.55	-5.63	-7.02	-4.3	-5.08	-4.47	-7.86	-3.73	-2	-6.93	-1.21	2.58	-4.85	-5.18	-4.57	-6.14	-7
-1	-7.08	-6.73	-7.81	-7.93	-8.09	-7.76	-7.32	-5.64	-7.12	-7.27	-7.59	-3.46	-5.86	-4.85	-3.73	-7.67	-6.23	-5.62	-7.56	-5.58
-1	-5.38	-6.31	-5.88	-5.69	-5.5	-5.42	-5.57	-5.18	-4.68	-4.93	-5.34	-6.13	-3.59	-4.03	-4.48	-5.41	-5.76	-5	-6.69	-5.41
-1	-5.41	-5	-5.53	-4.6	-4.07	-5.03	-5.49	-6.72	-4.86	-5.02	-5.51	-5.06	-5.81	-5.02	-4.96	-4.49	-5.15	-4.68	-6.23	-5.42
-1	-5.9	-6.06	-6.58	-6.86	-7.58	-6.85	-7.01	-6.28	-6.77	-6.91	-6.26	-5.66	-6.67	-5.43	-7.53	-6.84	-5.09	-4.95	-6.67	-7.78
-1	-5.28	-5.78	-5.71	-6.38	-6.1	-6.21	-6.54	-6.4	-6.59	-6.92	-5.4	-6.14	-5.49	-4.27	-6.06	-5.48	-5.29	-5.57	-6.21	-6.18
-1	-2.56	-4.39	-3.06	-2.87	-2.63	-3.21	-3.9	-3.38	-3.67	-3.6	-3.28	-3.82	-2.82	-2.46	-3.35	-3.72	-3.89	-2.8	-3.26	-3.91
-1	-6.1	-6.32	-6.43	-6.39	-6.29	-6.18	-5.59	-6.12	-5.81	-5	-6.01	-6.13	-6.17	-6.2	-6.28	-6.34	-5.81	-5.82	-7.11	-6.55
-1	-7.09	-7.04	-7.46	-6.87	-6.76	-6.52	-7.01	-6.86	-7.61	-6.8	-7.72	-6.83	-7.6	-7.24	-6.85	-7.16	-6.91	-6.23	-7.57	-7.6
-1	-8.41	-7.03	-7.74	-8.19	-7.78	-8.22	-8.41	-8.28	-7.84	-8.08	-9.29	-6.13	-9.28	-6.28	-8.72	-7.9	-8.57	-5.88	-8.85	-7.49
-1	-6.95	-6.46	-6.99	-7.6	-7.13	-6.97	-6.82	-7.19	-7.97	-8.16	-6.82	-7.88	-7.54	-5.66	-6.83	-6.81	-6.37	-5.74	-7.3	-6.87
-1	-5.84	-6.8	-6.35	-6.56	-6.26	-7.06	-6.42	-7.28	-6.52	-6.63	-6.63	-6.41	-6.05	-6.52	-7.15	-8.2	-5.86	-4.99	-6.76	-7.15
-1	-3.33	-3.33	-0.97	-4.58	-4.03	-4.88	-4.25	-0.4	-4.51	-4.8	-4.68	20.17	5.22	6.74	14.31	16.53	-2.73	-2.78	-4.46	4.05
-1	-6.31	-5.12	-5.88	-4.62	-5.23	-5.14	-5.18	-6.14	-6.36	-6.01	-6.05	-5.1	-5.55	-5.56	-5.67	-6.13	-5.59	-4.72	-5.61	-5.24
-1	-5.96	-7.11	-6.46	-6.41	-6.69	-7.32	-6.52	-6.16	-6.13	-6.97	-5.74	-7.68	-6.9	-5.7	-6.26	-5.29	-6.69	-5.71	-6.23	-6.08
-1	-5.29	-5.27	-6.52	-4.96	-5.17	-6.33	-4.35	-4.81	-4.8	-5.87	-5.56	-5.86	-6.79	-0.12	-6.48	-4.33	-5.67	-4.65	-5.65	-5.85
-1	-5.93	-5.79	-6.35	-6.44	-6.43	-5.84	-6.05	-6.46	-6.53	-6.03	-6.16	-6.72	-6.4	-6.28	-6.13	-6.47	-6.79	-6.34	-6.5	-6.3
-1	-4.1	-4.86	-4.47	-3.94	-3.55	-4.42	-3.96	-4.33	-4.67	-3.8	-3.29	-5.53	-4.3	-4.8	-4.43	-5.29	-4.75	-3.55	-4.6	-4.3
-1	-7.49	-7.54	-7.36	-7.86	-7.03	-7.19	-7.17	-7.77	-7.45	-7.32	-7.48	-7.48	-8	-7.4	-8.07	-7.56	-7.32	-6.65	-7.93	-7.72
-1	-4.18	-4.16	-4.28	-3.35	-4.39	-2.88	-2.93	-3.86	-3.99	-3.67	-4.34	-3.61	-4.08	-4.06	-4.7	-4.12	-4.23	-2.65	-4.54	-3.97
-1	-7.23	-7.47	-5.19	-8.86	-7.1	-6.95	-8.73	-8.15	-9.15	-8.32	-8.08	-6.24	-9.49	-8.36	-8.81	-7.79	-8.49	-5.76	-6.88	-6.64
-1	-7.5	-7.24	-6.82	-7.83	-7.15	-6.62	-6.78	-8.11	-7.72	-6.81	-7.29	-7.03	-7.89	-7.47	-7.56	-7.59	-8.41	-6.65	-7.68	-8.47
-1	-5.61	-5.21	-6.92	-5.88	-4.61	-5.92	-5.92	-5.74	-5.99	-5.23	-5.71	-3.96	-6.6	-5.94	-7.04	-5.66	-5.63	-5.19	-6.11	-6.58
-1	-6.48	-5.27	-5.81	-5.94	-5.28	-5.13	-6.48	-6.74	-6.53	-6.42	-6.16	-5.93	-5.89	-6.03	-5.85	-5.77	-6.6	-5.79	-7	-6.41
-1	-8.79	-7.11	-8.9	-8.91	-8.72	-7.9	-8.13	-8.45	-9.83	-8.33	-9.01	-8.62	-9.16	-8.81	-10.13	-7.53	-8.44	-7.34	-10.1	-10.5
-1	-2.18	-5.3	-3.38	-7.02	-7.38	-7.53	-5.86	-3.68	-5.94	-6.68	-2.59	-1.35	-3.08	27.28	-2.11	-4.84	-3.72	-5.71	-5.18	5.11
-1	-5.26	-5	-5.57	-5.82	-4.99	-5.13	-5.23	-5.69	-5.69	-5.41	-5.51	-5.24	-5.34	-5.43	-5.63	-5.11	-5.11	-4.8	-6.62	-5.56
-1	-6.56	-7.55	-7.43	-7.99	-7.31	-7.15	-7.27	-9.01	-7.36	-7.6	-7.61	-7.36	-8.04	-6.44	-7.43	-7.34	-7.42	-6	-8.76	-7.35
-1	-4.87	-4.62	-4.79	-4.75	-5	-3.59	-4.82	-5.64	-4.24	-4.33	-3.65	-4.16	-4.76	-5.01	-4.48	-4.47	-3.55	-3.39	-4.9	-4.79
-1	-8.74	-8.2	-8.54	-9.12	-8.6	-8.58	-8.51	-8.97	-8.87	-9.04	-8.89	-8.57	-9.1	-9.4	-8.8	-8.19	-9.02	-7.94	-9.41	-8.98
-1	-3.27	-3.79	-3.75	-3.57	-3.67	-3.53	-3.49	-2.95	-3.82	-3.66	-4.38	-4.03	-3.73	-3.88	-3.34	-2.88	-2.83	-3.36	-4.2	-4.73
-1	-5.75	-6.48	-6.33	-6.19	-4.99	-6.14	-5.79	-5.71	-6.24	-6.11	-5.59	-6.25	-6.09	-5.99	-6.64	-6.47	-6.12	-5.65	-7.26	-6.32
-1	-6.13	-6.43	-5.07	-6.02	-5.71	-4.07	-5.97	-5.26	-4.77	-6.15	-6.36	-6.16	-6.83	-2.84	-5.35	-4.07	-4.38	-5.47	-4.49	-5.53
-1	-7.89	-5.6	-7.29	-8.21	-6.62	-6.99	-9.11	-8.02	-6.23	-8.76	-7.05	-6.53	-6.42	-7.76	-7.7	-7.93	-7.49	-5.57	-7.4	-6.15
-1	-3.41	-4.6	-4.55	-4.83	-3.73	-3.95	-3.93	-5.17	-5.91	-4.33	-4.95	-4.67	-4.32	-3.51	-4.58	-4	-4.38	-3.04	-5.23	-4.69
-1	-7.6	-8.29	-8.22	-7.08	-6.32	-7.45	-7.81	-7.21	-8.24	-8.22	-7.54	-8.31	-6.38	-5.72	-8.21	-7.04	-8.05	-6.69	-9.02	-7.72
-1	-3.49	-4.65	-3.32	-4.07	-4.23	-3.64	-4.34	-3.55	-4.47	-4.55	-4.34	-4.47	-4.68	-4.36	-4.75	-3.68	-4.75	-3.05	-4.33	-4.98
-1	-7.15	-7.39	-7.53	-8.02	-8.06	-7.67	-8.53	-6.92	-7.48	-8.13	-7.09	-7.21	-7.68	-5.58	-7.14	-6.43	-7.07	-6.28	-7.53	-7.88
-1	-7.85	-6.84	-7.11	-7.44	-8.82	-7.07	-7.81	-7.96	-7.91	-7.56	-8.49	-8.07	-9.44	-6.78	-7.66	-8.36	-8.76	-7.73	-8.33	-8.45
-1	-6.7	-6.36	-6.27	-7.17	-6.01	-6.58	-6.73	-7.01	-6.59	-6.16	-6.7	-6.82	-6.93	-7.65	-7.29	-6.89	-6.45	-6.71	-7.81	-7.29
-1	-7.44	-7.54	-7.89	-7.99	-7.4	-7.91	-7.09	-8.07	-8.15	-7.42	-8.06	-8.33	-7.95	-7.84	-7.53	-7.75	-8.23	-7.46	-8.21	-8.37
-1	-6.2	-6.69	-6.53	-6	-5.62	-6.29	-6.39	-6.85	-6.85	-6.25	-6.26	-7.13	-6.74	-6.74	-6.48	-6.3	-6.3	-6.4	-7.51	-6.76
-1	-5.69	-3.76	-5.95	-6.6	-5.57	-4.96	-5.3	-6.31	-6.98	-6.27	-6.82	-5	-6.82	-5.32	-6.1	-5.8	-6.54	-4.88	-6.17	-6.5
-1	-6.77	-6.06	-7.41	-8.36	-6.08	-6.41	-6.23	-6.43	-7.59	-8.13	-6.25	-6.48	-7.41	-4.45	-6.44	-6.43	-6.88	-5.53	-6.86	-6.76
-1	-8.47	-9.24	-7.47	-9.42	-8.74	-7.94	-8.46	-8.4	-8.35	-7.82	-8.92	-6.77	-7.97	-7.02	-7.6	-8.37	-7.21	-7.07	-7.97	-7.71
-1	-5.59	-5.5	-5.55	-5.3	-5.25	-6.24	-5.63	-6.26	-5.65	-5.7	-5.59	-6.19	-6.4	-4.64	-6.22	-5.39	-4.93	-4.28	-6.21	-5.09
-1	-4.75	-5.62	-5.3	-5.21	-4.84	-4.59	-5.12	-5.91	-5.51	-5.16	-5.31	-4.59	-5.11	-5.18	-4.95	-5.25	-4.1	-3.87	-5.51	-5.49
-1	-5.66	-6.21	-6.13	-5.7	-5.6	-6.06	-5.17	-6.67	-5.91	-6.1	-6.15	-5.88	-5.69	-5.06	-5.04	-6.01	-5.2	-5.13	-5.89	-5.66
-1	-5.33	-6.72	-6.24	-6.9	-7.59	-6.87	-6.69	-7.54	-6.73	-7.21	-6.53	-5.57	-4.5	-3.17	-5.5	-5.4	-5.94	-6.14	-7.27	-4.44
-1	-7.26	-6.65	-8.76	-8.09	-7.28	-8.28	-7.18	-8.16	-8.33	-8.07	-7.36	-7.41	-7.88	-6.43	-7.66	-8.26	-8.03	-5.32	-6.18	-6.08
-1	31.18	1.28	13.58	-4.29	-3.2	-4.63	-4.61	15.99	-2.21	-8.48	28.63	58.05	26.05	47.76	-4.78	17.99	-5.86	-5.92	-3.13	0.88
-1	-7.08	-5.92	-6.25	-6.33	-6.72	-6.24	-5.73	-7.28	-6.67	-7.15	-7.93	-7.95	-6.88	-4.28	-7.11	-6.31	-6.24	-5.26	-6.33	-7.35
-1	-4.16	-5.08	-4.12	-4.6	-4.68	-4.47	-4.71	-4.92	-5.01	-4.74	-4.38	-4.42	-4.22	-4.46	-4.53	-3.7	-4.98	-3.71	-5.16	-4.64
-1	-3.64	-4.16	-4.08	-3.4	-4.11	-3.66	-3.36	-4.4	-4.07	-4.38	-3.75	-4.03	-4.38	-4.18	-4.28	-3.71	-2.68	-4.09	-3.58	-4.13
-1	-1.94	-5.76	-4.84	-4.24	-7.58	-5.82	-5.91	-5.86	-5.34	-6.21	-3.79	-3.66	10.08	0.44	7.54	-0.31	-6.13	-5.31	-5.99	-1.41
-1	-5.74	-5.54	-6.12	-6.53	-5.49	-5.99	-4.95	-4.97	-6.48	-5.68	-7.35	-5.28	-6.78	-4.35	-4.9	-4.46	-5.38	-4.43	-5.67	-4.91
-1	-7.73	-6.94	-7.36	-6.89	-7.22	-7.1	-6.94	-7.03	-7.07	-6.6	-7.63	-6.77	-7.62	-7.07	-8.02	-7.18	-5.98	-5.23	-6.5	-5.54
-1	-6.75	-7.69	-7.65	-7.25	-7.35	-7.34	-6.76	-7.62	-7.25	-7.52	-7.22	-7.53	-7.68	-6.99	-7.59	-7.43	-6.72	-6.83	-7.61	-7.81
-1	257	453	675	855	754	342	536	678	637	638	753	643	236	463	266	332	754	553	264	546
-1	-6.61	-6.47	-6.79	-6.63	-5.9	-6.53	-6.33	-7.05	-6.57	-6.1	-6.68	-6.65	-6.92	-6.76	-6.67	-6.86	-6.4	-5.9	-7.04	-6.7
-1	-6.41	-6.48	-6.72	-6.79	-6.33	-6.05	-7.3	-7	-8.17	-7.67	-6.82	-6.32	-5.09	-6.48	-2.5	-7.22	-7.69	-4.42	-6.31	-6.63
-1	-2.39	-1.94	-1.88	-1.25	-2.58	-2.51	-1.25	-1.57	-2.67	-2.66	-2	-2.04	-2.69	-1.58	-1.07	-1.3	-2.6	-0.87	-2.65	-2.23
-1	-6.22	-4.76	-5.58	-6.11	-4.46	-5.68	-6.08	-4.68	-6.68	-7	-5.66	-3.57	-5.04	-4.78	-5.42	-5.21	-7.55	-6.15	-6.2	-5.26
-1	-7.59	-6.5	-6.59	-6.79	-7	-7.66	-7.49	-7.79	-7.24	-7.07	-7.71	-6.12	-8.22	-6.59	-8.2	-7.74	-7.74	-7.1	-8.71	-7.4
-1	-4.88	-5.3	-4.61	-5.12	-4.83	-5.2	-4.89	-5.05	-5.14	-5.21	-5.18	-5.39	-5.04	-5.26	-5.3	-5.23	-5.92	-5.44	-5.22	-5.06
-1	-7.08	-6.91	-6.68	-8.1	-8.27	-6.64	-7.37	-7.11	-7.33	-6.66	-7.22	-8.14	-6.09	-5.7	-6.49	-6.55	-6.7	-5.9	-8.18	-6.24
-1	-5.46	-4.92	-6.4	-5.78	-4.91	-5.3	-6	-5.28	-6.16	-4.93	-5.54	-5.97	-5.84	-6.52	-4.99	-4.92	-5.84	-4.73	-7.03	-6.56
-1	-6.81	-6.78	-5.4	-7.05	-7.26	-4.41	-5.64	-7.55	-4.65	-7.86	-5.33	-5.53	-8.09	-5.86	-3.51	-5.35	-6.81	-3.92	-6.64	-6.95
-1	-6.31	-5.74	-6.89	-6.72	-6.64	-6.47	-6.3	-7.53	-7.1	-7.16	-7.1	-6.48	-7.67	-7.62	-7.01	-7.17	-6.25	-5.54	-6.9	-8
-1	-5.26	-3.59	-5.48	-6.05	-5.16	-4.76	-5.74	-5.34	-5.79	-6.54	-6.31	-5.11	-5.81	-5.45	-5.27	-6.25	-6.86	-4.29	-5.41	-5.79
-1	-5.12	-5.08	-5.24	-5.27	-4.81	-5.46	-5.09	-5.32	-5.11	-4.64	-5.19	-5.37	-5.69	-5.75	-5.65	-5.43	-4.88	-4.94	-6.21	-5.44
-1	-5.17	-6.18	-5.96	-6.33	-4.42	-5.45	-5.82	-5.75	-5.82	-5.43	-4.98	-1.98	-5.26	-5.19	-5	-5.15	-5.23	-4.83	-4.64	-6.13
-1	-5.99	-5.89	-5.6	-6.02	-5.69	-5.85	-5.94	-6.51	-5.48	-5.8	-6.2	-5.71	-6.64	-5.65	-6.3	-6.06	-5.66	-6.93	-6.51	-6.78
-1	-8.53	-7.56	-8.79	-9.11	-8.54	-8.85	-8.4	-8.59	-9.44	-9.45	-8.7	-8.12	-8.97	-7.19	-9.53	-8.53	-8.09	-6.88	-9.41	-8.2
-1	-4.84	-5.37	-4.66	-4.7	-4.9	-3.93	-5.3	-6.02	-5.57	-5.12	-5.42	-4.6	-5.31	-5.11	-4.93	-5.11	-4.79	-4.98	-5.51	-4.7
-1	-6.26	-6.89	-7.32	-6.69	-6.1	-6.25	-6.65	-7.79	-7.53	-6.6	-6.75	-7.63	-7.05	-5.91	-7.8	-6.14	-7.21	-6.06	-6.94	-6.76
-1	-4.34	-1.81	-4.32	-4.8	-3.19	-0.63	-4.4	-3.18	-2.81	-6.13	-1.04	0.52	-1.54	11	-2.55	0.84	-3.43	-4.06	-6.11	-2.68
-1	-5.77	-5.79	-6.31	-6.37	-6.64	-6.46	-5.69	-5.96	-6.83	-5.43	-6.79	-7.08	-6.41	-6.28	-6.13	-5.43	-7.57	-5.33	-6.95	-7.01
-1	-5.38	-6.26	-5.27	-6.32	-4.5	-5.11	-5.09	-6.25	-6.74	-5.23	-5.82	-4.95	-5.74	-4.44	-5.97	-5.11	-4.09	-3.32	-6.68	-6.13
-1	-7.11	-7.98	-7.47	-8.08	-6.75	-7.16	-7.91	-7.23	-8.26	-7.69	-7.54	-6.46	-9.09	-8.73	-7.35	-7.57	-8.29	-6.73	-8.19	-9.01
-1	-7.49	-6.56	-7.38	-8.04	-7.45	-7.72	-7.15	-6.79	-7.7	-8.03	-7.47	-8.11	-8.89	-7.42	-8.36	-8.16	-7.59	-6.91	-8.47	-8.34
-1	-5.63	-4.09	-4.79	-5.78	-4.99	-6.3	-5.19	-6.21	-6.27	-6.13	-5.61	-4.59	-4.13	-6.03	-3.42	-4.88	-5.57	-4.63	-5.49	-5.67
-1	-8.63	-7.88	-10.69	-8.78	-8.77	-7.66	-9.21	-9.33	-9.88	-9.02	-8.38	-3.66	-7.6	-10.3	-7.55	-8.73	-9.39	-7.15	-6.38	-8.96
-1	-4.93	-4.71	-4.67	-4.82	-4.78	-4.74	-4.48	-4.87	-4.54	-5.27	-4.66	-4.47	-4.86	-4.18	-4.76	-4.16	-5.11	-4.94	-5.24	-5.21
-1	-5.59	-4.96	-5.5	-5.78	-5.15	-5.24	-5.57	-6.27	-6.03	-6.46	-5.83	-5.95	-5.33	-5.22	-5.77	-5.87	-4.79	-4.84	-5.76	-5.27
-1	-5.54	-6.09	-5.31	-6.04	-5.69	-5.24	-5.9	-6.44	-6.51	-6.84	-5.58	-6.01	-5.83	-5.21	-6.08	-6.07	-6.04	-4.99	-6.83	-5.65
-1	-7.35	-7.47	-7.44	-7.52	-6.91	-7.67	-6.87	-7.97	-7.55	-6.94	-7.44	-7.81	-7.74	-7.16	-7.77	-7.32	-6.68	-5.83	-7.44	-7.89
-1	-5.11	-4.6	-4.91	-4.93	-4.18	-4.91	-5.66	-5.74	-5.89	-5.04	-5.28	-5.76	-5.76	-5.74	-5.41	-5.66	-5.41	-4.49	-6.25	-6
-1	-6.58	-7.06	-6.68	-7.34	-7.06	-7.41	-6.57	-6.72	-6.85	-7.59	-6.59	-6.56	-6.44	-6.06	-6.39	-6.78	-6.05	-5.67	-7.16	-6.48
-1	-4.92	-4.1	-3.5	-3.05	-5.17	-5.59	-5.02	-4.33	-3.35	-5.12	-2.35	-1.21	-4.54	1.68	2.42	-2.21	-1.94	-2.84	-3.81	-2.37
-1	-6.73	-7.21	-7.26	-7.13	-7.56	-6.79	-6.66	-7.65	-7.35	-7.37	-7.28	-7.06	-7.59	-7.6	-7.81	-6.86	-6.83	-6.39	-7.37	-7.04
-1	-5.7	-5.23	-4.93	-5.79	-5.65	-6.33	-6.12	-7.78	-7.23	-5.85	-6.77	-7.15	-6.01	-5.63	-5.68	-5.9	-6.64	-6.25	-5.39	-6.07
-1	-5.78	-6.11	-5.44	-6.47	-5.78	-5.63	-6.8	-6.47	-5.77	-6.67	-5.61	-6.61	-5.53	-5.65	-5.83	-5.41	-6.13	-5.21	-6.21	-6.2
-1	-6.58	-6.22	-7.09	-7.53	-6.81	-6.48	-6.33	-7.54	-6.81	-6.98	-5.91	-6.24	-6.53	-6.16	-7.87	-7.35	-6.09	-6.32	-7.46	-6.13
-1	-7.39	-5.76	-8.72	-5.6	-7.29	-7.61	-6.11	-4.98	-5.83	-6.67	-6.36	-6.77	-7.33	8.29	-4.76	-5.89	-5.47	-4.23	-7.21	-0.38
-1	-8.97	-6.73	-8.23	-8.94	-7.53	-7.37	-7.87	-8.84	-8.93	-7.82	-9.78	-8.43	-9.74	-7.12	-7.87	-9.06	-9.2	-8.19	-8.16	-9.59
-1	-2.73	-3.28	-4.28	-3.4	-4.24	-3.36	-4.8	-3.98	-3.05	-4.34	-3.11	-0.37	-4.21	0.15	0.41	-0.42	-4.17	-3.7	-3.24	-2.03
-1	-7.07	-6.51	-6.25	-7.21	-6.11	-5.41	-5.66	-7.28	-6.14	-6.75	-5.75	-6.38	-6.6	-5.39	-6.95	-6.35	-5.67	-6.04	-6.38	-6.37
-1	-6.42	-6.47	-6.69	-6.3	-6.16	-5.47	-6.98	-6.48	-7.65	-6.56	-6.76	-6.07	-6.42	-6.23	-7.26	-6.89	-5.97	-5.47	-7.28	-6.1
-1	-7.24	-8.24	-7.78	-8.62	-8.76	-8.92	-8.6	-7.16	-9.09	-8.85	-7.81	-6.93	-7.06	-2.98	-6.75	-7.46	-7.69	-6.5	-8.51	-6.77
-1	-7.63	-7.17	-7.77	-7.68	-7.06	-7.27	-7.62	-8.01	-7.96	-7.7	-7.86	-6.5	-6.89	-7	-7.42	-7.22	-7.49	-6.52	-7.86	-7.94
-1	-6.67	-5.68	-6.35	-7.82	-5.03	-5.24	-6.03	-6.76	-6.53	-7.54	-7.5	-7.44	-7.22	-6.17	-6.03	-6.66	-7.65	-6.16	-6.33	-7.02
-1	-6.98	-6.43	-6.67	-6.77	-6.31	-6.71	-7.02	-6.59	-7.47	-7.4	-6.7	-7.61	-7.07	-6.13	-6.11	-6.64	-6.67	-5.12	-8.09	-7.28
-1	-6.89	-6.58	-6.17	-6.74	-6.73	-6.31	-6.3	-6.1	-4.85	-6.47	-6.32	-6.76	-7.54	-4.03	-6.55	-6.84	-5.93	-5.26	-7.7	-6.04
-1	-3.38	-4.11	-3.89	-3.88	-3.87	-3.72	-4.26	-3.54	-3.64	-3.81	-3.76	-4.91	-4.01	-4.72	-4.6	-3.49	-4.13	-3.75	-5	-4.39
-1	-6.16	-6.3	-6.49	-6.28	-7.18	-6.73	-6.82	-6.29	-6.13	-6.39	-6.35	-7.65	-5.37	-5.14	-6.36	-6	-5.89	-5.86	-6.64	-5.31
-1	-6.01	-6.46	-6.18	-7.15	-7.14	-5.92	-6.72	-7.15	-7.92	-7.35	-7.28	-7.28	-7.86	-6.51	-6.76	-6.39	-7.21	-6.27	-7.39	-7.02
-1	-6.71	-6.7	-6.46	-7.48	-6.06	-6.59	-6.1	-7.24	-7.86	-6.97	-7.09	-6.38	-8.24	-6.46	-7.52	-7.72	-7.03	-6.4	-7.85	-7.18
-1	-4.69	-5.18	-5.79	-5.95	-4.33	-5.36	-5.17	-5.44	-5.79	-5.13	-5.59	-5.68	-4.81	-4.09	-5.7	-5.25	-5.58	-4.07	-6.86	-5.4
-1	-4.67	-4.61	-4.87	-4.95	-4.83	-4.58	-4.49	-4.59	-5.15	-4.95	-5.62	-4.66	-5.59	-5.13	-5.03	-4.77	-5.04	-4.53	-4.94	-4.73
-1	-5.69	-6.44	-6.8	-7.02	-6.48	-6.34	-6.63	-6.99	-7	-6.73	-6.56	-6.85	-6.75	-6.25	-6.77	-6.53	-6.7	-5.81	-7.12	-7.34
-1	-6.25	-6.98	-6.74	-6.65	-6.31	-7.61	-6.56	-6.39	-6.65	-6.74	-6.03	-7.97	-7.14	-6.2	-6.3	-5.57	-6.13	-5.72	-6.29	-5.74
-1	-4.73	-4.71	-4.87	-4.65	-4.93	-4.47	-4.63	-5.17	-5.22	-5.07	-5.28	-5.14	-4.55	-5.56	-5.64	-4.73	-4.22	-4.61	-5.79	-5.07
-1	-4.75	-4.1	8.54	-6.17	-3.97	-3.94	-5.55	-4.83	-5.97	-7.71	13.75	62.35	14.4	15.17	3.5	27.9	-5.49	-3.73	-5.64	1.94
-1	-6.18	-7.26	-6.6	-7.25	-6.47	-7.78	-7.06	-8.01	-7.56	-6.72	-6.93	-7.66	-7.25	-6.32	-6.85	-6.5	-6.19	-6.38	-7.15	-6.85
-1	-5.86	-6.33	-5.9	-6.54	-5.64	-6.62	-5.86	-5.8	-6.21	-6.26	-6.05	-5.71	-6.84	-6.13	-6.06	-5.84	-5.65	-6.3	-6.89	-6.41
-1	-5.01	-4.86	-4.43	-4.93	-5.11	-5.06	-4.63	-4.83	-5.24	-5.38	-5.38	-4.58	-5.14	-4.36	-5.04	-5.04	-5.12	-5.32	-5	-4.58
-1	-6.91	-8.06	-7.02	-7.52	-7.02	-6.94	-7.62	-7.26	-6.96	-7.55	-7.36	-7.46	-6.7	-6.5	-7.96	-7.04	-7.37	-5.97	-8.66	-6.79
-1	-4.72	-4.25	-5.31	-4.64	-4.52	-3.97	-3.89	-5.19	-4.81	-3.79	-4.66	-4.15	-5.11	-4.37	-5.29	-4.19	-4.96	-3.87	-4.84	-5.24
-1	-7.19	-7.15	-7.12	-7.12	-6.44	-7.41	-7.51	-7.31	-7.6	-7.17	-7.45	-6.8	-7.67	-7.82	-7.64	-7.34	-7.13	-7.39	-7.88	-7.61
-1	-6.88	-7.79	-7.13	-6.75	-6.54	-7.09	-6.73	-7.47	-8.1	-6.78	-6.69	-7.51	-7.1	-6.62	-6.67	-6.9	-6.91	-6.09	-7.42	-7.45
-1	-7.32	-7.73	-7.56	-8.01	-7.15	-7.59	-7.5	-7.67	-8.19	-7.42	-7.58	-6.89	-7.61	-7.51	-8.15	-7.46	-7.7	-6.53	-8.38	-7.57
-1	-7.96	-6.06	-6.93	-6.44	-5.7	-7.03	-6.99	-6.99	-7.63	-7.55	-7.17	-4.05	-7.67	-6.51	-6.07	-5.21	-6.37	-5.14	-6.99	-7.53
-1	-6.68	-6.38	-7.28	-7.12	-6.72	-7.1	-6.6	-6.97	-6.55	-6.89	-7.34	-7.04	-7.37	-6.51	-7	-6.41	-6.11	-6.21	-6.75	-7
-1	-4.48	-4.17	-3.99	-4.66	-4.9	-4.49	-4.37	-4.42	-4.17	-3.75	-4.02	-4.42	-3.99	-4.6	-4.32	-4.13	-5.14	-4.1	-4.29	-4.67
-1	-4.72	-4.53	-4.74	-4.59	-5.03	-4.86	-4.7	-5.06	-4.74	-4.83	-5.57	-4.87	-5.3	-5	-5.31	-4.78	-5.68	-5.01	-5.41	-5.46
-1	-6.4	-6	-5.77	-6.39	-6.05	-6.29	-6.34	-6.64	-6.67	-6.23	-5.87	-6.66	-6.92	-7.2	-6.37	-6.05	-6.91	-6.07	-7.09	-7.02
-1	-5.31	-5.82	-6.09	-5.68	-5.42	-5.5	-5.52	-5.94	-6.12	-5.78	-5.68	-5.92	-5.59	-5.61	-6.4	-5.51	-5.47	-3.77	-6.23	-5.41
-1	-7.63	-8.07	-8.29	-8.57	-9.06	-8.19	-8.77	-7.73	-7.91	-9.06	-7.59	-7.49	-9.02	-4.44	-7.21	-6.9	-7.36	-6.48	-7.92	-4.51
-1	-4.87	-5.05	-4.76	-5.14	-4.79	-5.54	-4.51	-5.6	-5.31	-5.06	-5.37	-5.83	-5.39	-5.45	-5.05	-5.37	-6.4	-5.4	-6.17	-6.1
-1	-4.48	-4.91	-4.19	-6.91	-5.59	-5.21	-6.24	-5.61	-6.94	-7.24	-5.17	-7.04	-3.35	-0.42	-5.66	-2.27	-6.19	-5.08	-6.86	-5.3
-1	-6.8	-6.91	-6.56	-7.93	-7.23	-6.37	-7.04	-7.85	-7.15	-7.9	-7.34	-6.81	-6.52	-6.43	-6.99	-7.23	-6.54	-5.54	-7.24	-8.02
-1	-6.36	-6.72	-6.45	-6.12	-6.13	-6.4	-6.3	-6.44	-7.22	-6.36	-6.53	-6.29	-7.11	-6.44	-6.78	-6.76	-7.43	-6.89	-6.84	-6.46
-1	-4.3	-5.92	-3.71	-4.85	-4.29	-4.09	-4.75	-5.11	-4.25	-5.09	-3.6	-4.86	-4.26	-4.55	-3.96	-4.46	-4.12	-3.93	-4.82	-3.74
-1	-5.83	-6.5	-6.01	-6.38	-5.52	-6.29	-6.35	-6.85	-6.31	-6.45	-6.48	-6.95	-6.08	-6.05	-5.85	-6.11	-5.94	-6.1	-6.67	-6.57
-1	-7.52	-7.81	-8.14	-7.98	-9.21	-8.32	-8.4	-7.19	-8.29	-9.01	-7.88	-8.37	-7.44	-2.5	-6.8	-6.16	-7.57	-6.28	-7.57	-4.84
-1	-5.12	-5.17	-5.33	-4.62	-4.18	-4.13	-4.13	-4.86	-4.63	-4.87	-4.41	-4.24	-5.09	-4.67	-4.74	-4.6	-5.23	-4.88	-5.31	-4.81
-1	-8.32	-7.66	-8.24	-9.28	-8.56	-8.71	-8.5	-8.39	-8.35	-8.84	-8.35	-8.07	-8.56	-7.91	-8.75	-7.89	-8.69	-7.9	-9.12	-8.11
-1	-5.27	-4.41	-5.55	-4.95	-4.58	-4.8	-4.81	-5.57	-6.04	-4.97	-5.32	-4.89	-5.47	-5.14	-5.14	-5.31	-4.53	-4.28	-6.34	-5.18
-1	-7.96	-7.75	-6.87	-7.62	-7.04	-7.74	-7.72	-8.2	-8.26	-8.17	-7.5	-7.04	-7.14	-7.01	-7.43	-7.48	-6.54	-6.93	-7.99	-7.33
-1	-5.53	-5.19	-5.69	-5.82	-4.87	-6.18	-6	-6.32	-6.3	-5.91	-5.01	-6.81	-6.99	-7.66	-7.75	-7.38	-5.88	-6.26	-7.58	-7.59
-1	-5.52	-5.5	-5.69	-6.06	-5.44	-5.96	-5.13	-6.36	-6.57	-5.95	-5.75	-5.38	-5.52	-6.09	-5.75	-5.81	-5.78	-4.52	-6.67	-5.95
-1	-3.57	-3.3	-2.82	-3.05	-3.02	-3.33	-3.11	-3.27	-3.14	-3.37	-3.89	-2.93	-3.04	-2.9	-3.25	-3.05	-3.37	-3.47	-3.07	-3.02
-1	-4.17	-4.49	-3.98	-4.42	-4.18	-4.5	-4.19	-4.12	-4.23	-4.42	-4.38	-5.06	-4.2	-4.59	-4.37	-4.38	-3.96	-4.28	-4.55	-4.32
-1	-3.5	-4.74	-3.91	-4.13	-2.8	-4.12	-2.89	-2.99	-3.05	-4.1	-3.65	-3.91	-4.16	-4.63	-4.48	-3.35	-3.88	-4.73	-4.55	-4.92
-1	-4.32	-4.55	-4.18	-4.38	-4.33	-3.97	-4.01	-4.46	-4.89	-4.51	-4.63	-4.63	-4.36	-4.16	-3.93	-4.2	-4.13	-4.37	-4.62	-4.1
-1	-7	-6.5	-7.53	-7.32	-6.26	-7.05	-6.64	-7.32	-6.56	-6.27	-7.19	-7.21	-7.79	-5.85	-6.35	-7.23	-7.17	-6.61	-6.66	-7.89
-1	-5.41	-6.4	-5.77	-5.9	-5.27	-5.93	-6.36	-6.11	-6.21	-6.23	-5.36	-6.51	-6.18	-6.84	-6.87	-6.23	-6.19	-6.4	-6.57	-6.81
-1	-6.95	-7.43	-6.76	-6.89	-6.91	-6.74	-6.78	-7.22	-8.12	-7.44	-7.06	-7.27	-6.9	-6.94	-7	-7.27	-7.09	-6.99	-6.9	-6.97
-1	-6.7	-6.16	-6.39	-6.59	-6.89	-6.12	-6.57	-6.56	-6.03	-6.93	-6.1	-6.08	-6.72	-6.41	-6.81	-6.3	-7.05	-5.96	-6.55	-6.18
-1	-4.59	-4.5	-4.56	-4.81	-4.59	-4.44	-4.54	-5.01	-4.96	-4.61	-4.71	-4.52	-4.95	-4.69	-5.04	-4.44	-6.26	-4.99	-5.21	-5.05
-1	4.75	5645	3435	5754	7953	5673	3565	6423	5643	6574	6.46	6367	3545	9534	6743	2573	3634	3614	7694	3467
-1	-5.62	-5.39	-5.8	-6.12	-5.08	-5.89	-5.34	-5.53	-5.92	-5.58	-5.8	-5.69	-6.45	-6.33	-5.92	-6.16	-6.04	-5.03	-6.05	-5.79
-1	-4.79	-6.17	-5.51	-5.04	-4.73	-4.96	-5.09	-5.34	-5.33	-4.98	-4.91	-5.51	-5.58	-5.18	-5.24	-5.23	-5.39	-5.8	-6.14	-5.88
-1	-4.14	-4.35	-3.87	-4.28	-3.76	-4.24	-4	-3.9	-4.14	-4.03	-4.17	-4.45	-4.22	-4.17	-4.17	-4.05	-3.78	-4.19	-4.54	-4.2
-1	-5.59	-6.37	-6.21	-6.96	-8.5	-6.19	-6.5	-7.38	-6.24	-6.77	-6.87	-7.06	-7.08	-6.56	-6.5	-6.85	-6.44	-6.33	-7.66	-7.63
-1	-7.62	-7.18	-6.16	-7.01	-6.3	-6.62	-6.29	-6.89	-6.64	-6.93	-6.35	-6.73	-6.5	-6.4	-6.75	-6.5	-6.13	-6.52	-6.89	-7.25
-1	-7.26	-7.09	-7.88	-7.24	-6.8	-6.92	-6.27	-7.17	-6.34	-6.68	-6.41	-7.88	-6.69	-4.26	-5.86	-6.71	-6.84	-5.85	-8.37	-6.99
-1	-6.14	-5.58	-5.99	-6.17	-6.29	-5.69	-6.44	-6.75	-6.26	-6.26	-6.01	-5.25	-6.47	-5.3	-6.4	-5.7	-5.6	-5.37	-6.45	-6.17
-1	-5.91	-7.82	-6.9	-6.54	-6.48	-6.24	-6.5	-7.21	-6.85	-7.2	-6.32	-6.3	-7.53	-6.72	-6.95	-6.33	-6.46	-6.36	-6.91	-6.8
-1	-4.9	-5.66	-4.87	-4.87	-4.6	-5.35	-4.6	-4.91	-5.12	-4.94	-4.88	-5.43	-4.98	-5.02	-4.99	-4.96	-4.58	-4.94	-5.39	-5.07
-1	-2.78	-2.78	-2.97	-2.98	-1.81	-2.66	-2.89	-3.3	-3.23	-3.31	-2.9	-2.76	-3.33	-2.29	-3.14	-3.13	-3.75	-2.45	-4.18	-3.35
-1	-3.81	-3.62	-5.12	-3.5	-3.28	-3.81	-3.79	-4.49	-4.85	-4.63	-4.85	-4.57	-4.02	-5.34	-4.77	-4.04	-3.91	-4.69	-3.8	-4.18
-1	-5.31	-4.81	-5	-6.01	-5.97	-4.94	-5.15	-5.75	-6.31	-6.11	-4.67	-4.6	-5.08	-3.2	-4.59	-3.45	-4.92	-4.06	-5.37	-4.08
-1	-5.94	-6.87	-5.81	-5.57	-6.36	-6.64	-6.83	-6.3	-5.77	-6.37	-5.84	-6.78	-5.99	-6.22	-5.44	-5.14	-5.56	-5.34	-6.23	-5.95
-1	-5.3	-5.82	-5.58	-5.66	-5.76	-5.64	-6.02	-6.09	-5.65	-5.91	-5.28	-5.56	-5.78	-5.62	-5.92	-5.68	-5.64	-5.82	-6.4	-6.01
-1	-5.73	-6.83	-6.43	-7.28	-6.73	-5.92	-7.33	-6.29	-7.1	-6.28	-6.34	-6.15	-6.47	-6.16	-5.98	-5.95	-5.38	-6.27	-6.56	-6.21
-1	-5.33	-5.53	-5.08	-5.66	-4.85	-4.98	-5.08	-5.13	-5.07	-5.39	-6.08	-5.13	-5.22	-5.63	-5.32	-5.54	-5.81	-5.33	-6.69	-5.33
-1	-6.26	-6.68	-6.83	-6.46	-5.53	-6.61	-7.16	-6.66	-6.64	-6.29	-6.28	-7.03	-7.51	-7.89	-8.09	-7.46	-7.04	-6.89	-7.56	-7.78
-1	-5.28	-4.93	-4.39	-4.91	-5.04	-4.63	-5.37	-5.34	-4.94	-6.19	-5.44	-5.39	-4.92	-4.93	-5.33	-4.7	-5.31	-4.04	-5.13	-4.91
-1	-4.87	-5.33	-4.98	-4.54	-4.05	-4.58	-4.77	-4.96	-3.97	-4.84	-4.65	-4.27	-4.94	-2.35	-3.89	-3.73	-4.83	-1.99	-5.79	-4.62
-1	-6.68	-6.19	-6.92	-7.62	-6.61	-7.07	-6.21	-7.01	-7.38	-7.33	-6.77	-7.35	-7.47	-7.43	-7.2	-6.98	-6.45	-7.21	-6.67	-7.5
-1	-5.99	-6.06	-6.35	-6.35	-6.56	-5.45	-6.01	-5.93	-5.52	-7.08	-5.72	-6.36	-5.26	-5.57	-6.2	-5.49	-6.76	-4.58	-6.24	-4.96
-1	-6.73	-6.68	-6.38	-7.21	-6.28	-6.89	-6.99	-7	-6.92	-7.09	-7.03	-7	-6.94	-6.01	-6.7	-6.53	-5.6	-5.17	-7.76	-7.53
-1	-5.65	-5.33	-5.68	-5.62	-6.43	-5.56	-6.28	-6.71	-6.51	-6.74	-6.27	-5.71	-5.81	-5.94	-5.57	-5.53	-5.55	-4.83	-6.25	-6.11
-1	-4.77	-4.79	-5.09	-5.36	-4.81	-5.35	-4.57	-5.28	-5.08	-4.97	-5.29	-5.72	-4.64	-5	-5.12	-4.64	-4.35	-4.77	-5.84	-5.41
-1	-2.87	-2.91	-2.86	-2.08	-3.41	-2.63	-2.74	-3.24	-2.53	-3.33	-2.76	-3.6	-2.82	-2.9	-3.46	-2.99	-1.66	-2.89	-3.89	-2.61
-1	-4.65	-3.59	-4.69	-5.15	-4.12	-3.7	-3.97	-5.58	-4.88	-4.56	-5.24	-4.35	-5.74	-5.14	-4.53	-4.81	-5.53	-3.56	-5.51	-4.97
-1	-8.05	-6.74	-8.33	-7.84	-6.93	-6.76	-7.69	-8.33	-7.9	-8.67	-8.3	-6.15	-7.8	-6.66	-8.94	-8.38	-8.2	-7.51	-8.49	-8.16
-1	-2.48	-3.99	-3.55	-2.81	-4.56	-2.36	-3.27	-2.95	-3.49	-3.62	-3.06	-4.27	-3.87	-3.44	-4.07	-3.55	-2.19	-3.22	-4.34	-4.13
-1	-3.43	-4.79	-3.44	-4.12	-3.62	-4.65	-3.59	-4.54	-3.71	-3.74	-3.12	-3.8	-4.77	-4.36	-3.75	-3.51	-3.82	-3.84	-4.46	-3.95
-1	-7.32	-6.42	-6.96	-7.2	-6.01	-6.66	-6.56	-7.83	-7.26	-7.36	-8.16	-7.05	-6.58	-6.84	-6.55	-6.06	-7.71	-5.68	-7.88	-7.39
-1	-6.11	-6.71	-6.12	-6.11	-6.27	-6.22	-6.22	-6.55	-6.78	-6.61	-6.31	-6.41	-6.48	-5.99	-6.7	-6.16	-6.41	-5.62	-6.91	-6.41
-1	-7.23	-7.24	-6.29	-6.31	-6.03	-5.95	-6.8	-7.35	-7.63	-6.69	-7.32	-7.53	-7.13	-6.85	-6.62	-6.89	-7.44	-6.72	-7.31	-6.73
-1	-7.33	-6.91	-8.99	-8.4	-8.9	-7.39	-8.63	-8.75	-9.24	-8.26	-7.91	-4.31	-9.8	-3.86	-6.45	-5.48	-7.85	-5.8	-6.46	-7.28
-1	-6.37	-5	-5.4	-5.51	-5.11	-4.89	-5.34	-5.87	-6.2	-5.7	-5.48	-4.98	-5.62	-4.24	-4.96	-5.06	-6.23	-4.48	-6.15	-5.54
-1	-6.05	-6.9	-5.82	-6.65	-5.61	-6.45	-5.75	-5.97	-5.62	-6.07	-6.12	-6.44	-6.67	-6.38	-6.39	-6.49	-6.4	-5.51	-5.69	-6.55
-1	-6.2	-6.1	-6.67	-6.6	-5.81	-5.19	-5.9	-6.72	-7.36	-5.81	-6.4	-6.67	-6.61	-6.15	-6.96	-6.08	-5.81	-4.76	-7.38	-7
-1	-5.39	-6.68	-5.48	-7.27	-6.7	-5.69	-6.16	-6.19	-6.91	-6.18	-6.31	-6.88	-6.84	-5.32	-7.03	-5.85	-6.48	-6.58	-6.96	-5.98
-1	-4.55	-5.36	-5.13	-5.29	-4.36	-4.98	-4.95	-4.75	-5.08	-4.71	-4.89	-5.09	-4.96	-5.36	-5.22	-5.3	-4.95	-4.76	-5.66	-5.18
-1	-3.42	-3.89	-3.58	-3.76	-4.15	-3.73	-3.49	-3.84	-3.98	-3.94	-3.7	-3.38	-3.97	-3.94	-4.14	-4.24	-4.33	-3.29	-4.01	-4.13
-1	-5.52	-5.56	-5.65	-5.47	-5.49	-5.71	-4.92	-6.04	-5.57	-5.28	-5.37	-6.25	-5.87	-5.88	-5.95	-5.64	-4.97	-5.32	-6.87	-6.1
-1	-5.38	-4.61	-5.42	-6.07	-6.12	-5.59	-4.96	-5.87	-5.47	-6.42	-5.41	-4.09	-2.67	-2.37	-7.14	-5.78	-4.13	-3.62	-3.98	-4.39
-1	6.67	3524	5543	5546	7654	6843	4744	5743	5663	8674	7.43	5778	8754	6744	6896	7746	3643	3626	7334	8464
-1	-6.81	-5.72	-6.08	-7.83	-6.9	-6.86	-5.77	-5.72	-7.44	-7.73	-6.88	-4.46	-6.41	-2.95	-3.95	-6.7	-6.14	-6.6	-7.06	-5.92
-1	-5.29	-5.97	-5.34	-5.54	-5.47	-5.67	-6.13	-5.81	-5.82	-5.84	-5.66	-5.55	-5.63	-5.19	-5.54	-5.81	-5.79	-5.28	-6.66	-5.87
-1	-5.74	-6.36	-6.89	-6.38	-5.89	-6.2	-5.9	-6.94	-6.93	-6.4	-6.18	-6.37	-6.76	-6.31	-6.65	-6.37	-6.09	-5.48	-7.09	-6.81
-1	-4.6	-4.66	-3.92	-4.42	-4.25	-4.47	-3.8	-4.39	-4.19	-3.99	-4.75	-4.47	-4.2	-4.21	-4.19	-4.45	-3.96	-4	-4.22	-4.55
-1	-7.31	-7.51	-7.54	-7.7	-7.48	-7.34	-7.04	-7.59	-8.04	-7.39	-7.56	-8.16	-7.91	-8.41	-7.54	-8.09	-8.2	-7.21	-8.74	-7.89
-1	-6.61	-6.45	-6.09	-7.19	-6.83	-6.81	-7.08	-7.71	-7.86	-8.08	-6.58	-6.99	-6.57	-6.26	-6.93	-5.9	-6.09	-5.57	-6.12	-6.85
-1	-7.86	-7.03	-7.97	-7.96	-7.28	-7.73	-7.92	-8.1	-8.34	-8	-8.48	-7.91	-8.59	-8.48	-7.8	-7.93	-8.16	-7.27	-9.12	-7.92
-1	-5.85	-5.98	-5.7	-6.54	-6.5	-5.92	-6.19	-6.55	-6.23	-6.65	-5.87	-5.78	-6.43	-5.33	-6.46	-6.34	-5.77	-5.32	-6.98	-6.96
-1	-2.85	-2.49	-2.79	-2.65	-3.79	-2.17	-1.52	-2.42	-3.4	-3.58	-3.09	-2.99	-3.14	-2.27	-1.94	-3.26	-3.79	-1.63	-2.53	-0.89
-1	-7.86	-8.26	-8.47	-8.19	-8.12	-8.28	-8.94	-8.08	-8.51	-7.91	-7.77	-7.96	-7.93	-6.98	-7.85	-8.54	-7.56	-6.59	-7.99	-7.77
-1	-6.7	-6.37	-6.84	-6.47	-6.71	-6.92	-6.93	-6.99	-6.85	-7.01	-6.58	-7.68	-7.21	-7.05	-7.4	-7.66	-6.77	-6.41	-8.61	-7.81
-1	-7.52	-8.5	-7.47	-8.05	-7.76	-7.36	-7.66	-8.98	-8.32	-8.12	-8.46	-8.28	-7.92	-8.01	-8.45	-7.75	-8.53	-7.3	-8.38	-7.88
-1	-5.04	-5.52	-5.04	-5.69	-5.83	-5.29	-5.01	-5.87	-5.79	-5.27	-5.83	-5.27	-5.37	-5.3	-5.43	-5.37	-5.08	-5.74	-5.62	-5.59
-1	-5.95	-5.99	-6.49	-6.63	-5.94	-6.29	-6.42	-5.9	-6.26	-6.02	-6.38	-5.14	-6.83	-5.22	-6.82	-6.15	-5.66	-4.04	-6.32	-7.45
-1	-6.88	-6.8	-7.41	-7.03	-6.46	-7.12	-6.87	-7.29	-7.37	-6.89	-7.18	-7.02	-7.24	-7.21	-7.37	-6.96	-6.94	-6.98	-7.57	-7.51
-1	-4.39	-4.51	-3.79	-4.36	-4.43	-4.75	-4.01	-4.64	-4.23	-4.46	-4.28	-4.11	-5.04	-4.33	-4.6	-3.82	-3.77	-3.2	-4.04	-3.73
-1	-7.43	-7.16	-8.29	-7.87	-7.04	-6.8	-6.7	-7.84	-7.12	-7.39	-7.74	-5.31	-7.52	-5.74	-7.68	-6.8	-5.86	-5.64	-8.11	-7.59
-1	-4.42	-4.6	-3.72	-4.21	-5.45	-4.69	-3.94	-4.97	-4.34	-4.21	-4.25	-4.94	-4.1	-4.7	-4.98	-4.43	-5.38	-4.41	-5.24	-4.76
-1	-6.23	-6.63	-6.32	-5.97	-5.86	-6.2	-6.19	-6.61	-6.75	-6.12	-6.3	-6.28	-6.61	-6.47	-6.33	-6.31	-6.81	-6.8	-6.74	-6.51
-1	-6.34	-6.36	-6.37	-6.85	-6.32	-6.5	-7.38	-7.52	-7.8	-6.98	-6.41	-7.46	-6.72	-6.15	-7.4	-7.46	-6.31	-5.89	-7.68	-6.64
-1	-4.67	-4.24	-4.54	-4	-5.09	-4.7	-4.58	-4.18	-4.54	-4.43	-4.35	-4.97	-4.63	-4.22	-4.63	-4.47	-4.18	-4.53	-5.09	-4.39
-1	-5.56	-6.02	-6.26	-6.2	-7.23	-6.38	-6.4	-5.92	-6.45	-7.55	-6.22	-6.83	-6.34	-5.94	-6.96	-6.66	-6.1	-5.68	-7.32	-6.41
-1	-4.48	-4.4	-4.41	-4.6	-4.69	-4.39	-4.3	-4.87	-4.89	-4.52	-4.92	-4.72	-5.08	-4.15	-4.29	-4.82	-4.64	-3.79	-4.75	-4.87
-1	-6.04	-6.56	-5.86	-6.26	-5.95	-6.11	-5.5	-6.54	-6.06	-6.11	-6.14	-6.28	-6.12	-6.18	-6.3	-6.09	-6.03	-6.14	-6.84	-6.64
-1	-6.34	-5.86	-6.71	-6.27	-5.57	-5.48	-6.27	-6.78	-7.05	-6.34	-6.18	-5.86	-6.7	-6.64	-7.41	-6.54	-6.82	-5.54	-6.21	-6.53
-1	-7.4	-7.1	-7.73	-7.64	-7.48	-7.51	-7.56	-7.33	-7.99	-7.36	-7.23	-8.04	-7.48	-7.56	-7.8	-7.13	-7.38	-6.85	-7.53	-7.4
-1	-6.31	-6.29	-7.23	-7.46	-7.27	-6.45	-8.94	-5.52	-8.16	-8.86	-6.59	-1.36	0.55	1.08	-3.97	-2.21	-7.42	-5.83	-5.5	-6.21
-1	-7.62	-8.57	-8.69	-8.56	-7.78	-8.28	-8.74	-9.51	-8.52	-8.17	-8.23	-9.05	-8.5	-8.45	-8.75	-8.78	-8.46	-8.4	-10.08	-9.69
-1	-5.84	-6.79	-6.26	-5.99	-6.02	-5.97	-6.38	-6.05	-6.57	-6.04	-6.35	-6.51	-6.47	-5.82	-6.5	-6.19	-6.05	-5.67	-7.22	-6.2
-1	-7.58	-7.34	-8.51	-8.99	-6.93	-7.09	-8.88	-8.68	-8.68	-7.63	-7.9	-9.2	-9.66	-7.88	-7.6	-8.7	-8.1	-8.08	-8.31	-8.61
-1	-4.55	-5.2	-4.87	-5.09	-5.08	-4.89	-5.59	-5	-5.22	-5	-4.94	-6.21	-5.27	-5.14	-5.81	-5.6	-4.76	-5.9	-5.69	-5.35
-1	-7.67	-8.11	-8.01	-8.45	-8.33	-7.88	-8.5	-7.86	-8.11	-8.13	-8.21	-7.72	-8.08	-7.48	-7.5	-8.25	-7.61	-7.26	-7.54	-7.77
-1	-7.81	-7.18	-7.26	-7.57	-7.23	-7.11	-7.04	-7.48	-7.23	-7.31	-7.23	-6.74	-6.69	-7.43	-7.63	-7.15	-7.22	-5.47	-8.78	-7.2
-1	-6.76	-6.68	-7.82	-7.84	-7.26	-6.6	-6.92	-7.71	-8	-7.68	-7.29	-7.27	-7.02	-7.05	-8	-7.58	-6.53	-6.18	-7.85	-6.67
-1	-5.84	-5.3	-6.35	-6.6	-5	-5.15	-5.8	-5.37	-6.17	-6.2	-6.27	-6.34	-5.07	-4.51	-6.2	-5.68	-4.91	-4.66	-5.57	-5.84
-1	-6.03	-5.95	-6.98	-6.04	-5.99	-5.5	-6.4	-6.56	-6.73	-5.86	-6.14	-6.56	-5.39	-5.12	-6.92	-5.9	-5.24	-5.54	-6.26	-5.49
-1	-6.18	-7.04	-6.42	-6.65	-6.62	-6.31	-6.43	-6.78	-6.99	-6.57	-6.16	-7.25	-6.92	-6.67	-7.12	-7	-6.73	-6.61	-7.31	-7.2
-1	-6.11	-6.48	-6.35	-6.24	-6.37	-7.64	-6.47	-7.14	-6.31	-6.72	-6.03	-6.79	-6.73	-6.62	-6.82	-6.34	-6.09	-5.93	-7.25	-7.14
-1	-6.44	-6.55	-6.51	-6.14	-6.01	-6.68	-6.38	-6.92	-6.21	-6.35	-6.57	-6.75	-6.52	-6.07	-6.99	-6.55	-6.33	-5.67	-6.47	-6.81
-1	-6.18	-7.14	-6.99	-7.28	-6.71	-6.9	-6.78	-7.1	-7.08	-6.83	-6.82	-7.19	-7.21	-7.07	-6.92	-7.3	-6.68	-6.89	-6.78	-6.8
-1	-6.89	-6.54	-7.75	-7.8	-7.33	-8.38	-7.59	-7.72	-8.31	-7.69	-7.23	-7.81	-8	-7.36	-8.3	-7.87	-7.06	-7.41	-8.03	-8.07
-1	-5.53	-6.26	-5.36	-5.12	-5.67	-5.11	-5.41	-5.3	-5.65	-5.05	-5.24	-6.11	-5.93	-5.85	-5.69	-5.78	-5.37	-4.77	-6.06	-5.84
-1	-5.3	-5.27	-5.72	-5.48	-5.54	-5.29	-5.89	-5.71	-5.66	-6.42	-5.59	-5.64	-5.79	-5.49	-6.09	-5.23	-5.93	-4.42	-6.01	-5.9
-1	-4.74	-5.12	-4.8	-4.78	-4.51	-5.01	-4.63	-4.93	-5.48	-4.71	-5.05	-5.43	-5.08	-5.03	-5.32	-5.12	-4.62	-4.81	-5.53	-5.05
-1	-8.35	-7.13	-8.44	-8.27	-7.44	-7.81	-8.54	-9.15	-8.61	-7.66	-8.77	-8.8	-8.59	-8.54	-8.58	-8.65	-9.05	-7.35	-9.01	-9.17
-1	-7.13	-7.89	-7.18	-7.82	-6.92	-6.77	-7.98	-8.26	-8.25	-6.62	-7.29	-8.33	-8.68	-7.74	-8.02	-7.35	-7.13	-7.27	-7.56	-7.18
-1	-6.75	-6.5	-6.5	-7.29	-6.23	-6.6	-6.74	-8.24	-7.28	-6.57	-7.02	-6.98	-7.55	-6.46	-7.31	-7.6	-6.66	-5.42	-7.92	-7.2
-1	-4.44	-3.65	-3.93	-4.23	-4.33	-4.26	-4.11	-4.4	-4.38	-4.6	-4.5	-3.8	-4.3	-4.22	-4.49	-4.05	-4.35	-3.67	-5.02	-3.98
-1	-6.59	-6.04	-6.36	-6.7	-6.24	-6.14	-6.56	-6.47	-6.88	-6.73	-6.79	-5.9	-6.52	-6.37	-6.31	-6.41	-7.14	-5.42	-6.93	-6.11
-1	-7.62	-7.03	-7.67	-7.19	-7.04	-6.65	-7.37	-7.87	-7.78	-7.59	-7.71	-7.36	-7.65	-6.36	-7.85	-7.07	-7.37	-6.03	-7.75	-7.49
-1	-7.76	-7.33	-7.74	-8.6	-9.1	-7.17	-8.15	-8.64	-7.65	-8.28	-8	-7.45	-8.07	-7.27	-9.12	-7.02	-6.91	-6.14	-7.61	-7.77
-1	-3.71	-4.56	-3.73	-4.23	-3.93	-4.21	-3.69	-3.98	-4.01	-3.69	-3.78	-4.01	-3.85	-4.04	-3.89	-3.9	-4.28	-4.32	-4.52	-3.73
-1	-5.23	-5.96	-5.48	-6.61	-6.27	-6.85	-6.56	-6.2	-6.98	-7.45	-6.6	-7.26	-6.04	-6.1	-7.24	-6.84	-5.83	-6.17	-7.82	-7.01
-1	-8.22	-7.96	-7.52	-7.54	-6.79	-7.05	-6.86	-7.1	-7.94	-7.64	-8.12	-7.23	-7.69	-7.54	-7.49	-7.29	-7.4	-6.55	-9.13	-8.01
-1	-5.19	-6.82	-6.61	-6.51	-7.57	-6.24	-5.38	-5.42	-5.92	-6.93	-4.32	-6.09	-2.65	-4.1	-4.44	-2.48	-5.19	-5.96	-6.76	-5.17
-1	-3.5	-3.77	-3.23	-3.43	-3.56	-3.7	-3.15	-3.31	-3.98	-3.39	-3.61	-3.65	-3.25	-3.55	-3.32	-3.38	-4.15	-4.06	-3.48	-3.63
-1	-5.49	-5.37	-4.61	-5.05	-4.27	-3.97	-4.76	-4.85	-5.41	-5.67	-5.46	-5.42	-4.48	-4.83	-4.25	-5.19	-5.28	-4.05	-4.28	-4.74
-1	-6.44	-5.75	-5.99	-6	-6.16	-5.82	-5.93	-6.14	-6.16	-6.04	-5.66	-5.82	-6.39	-6.46	-6.61	-5.97	-6.31	-5.54	-6.56	-6.51
-1	-4.07	-5.16	-3.97	-3.99	-4.02	-4.3	-4.32	-4.8	-4.55	-4.36	-4.16	-4.51	-4.25	-4.14	-4.57	-4.45	-5.27	-4.49	-4.56	-4.19
-1	-4.08	-4.67	-4.02	-4.94	-4.57	-3.69	-3.81	-4.19	-4.62	-4.22	-4.25	-4.44	-4.42	-4.63	-4.39	-4.27	-3.76	-4.11	-4.45	-4.57
-1	-5.42	-5.17	-6.37	-6.15	-5.65	-5.55	-5.09	-6.89	-5.13	-5.56	-6.67	-5.06	-5.63	-3.86	-6.24	-6.09	-5.71	-4.61	-6.63	-4.81
-1	-3.27	-3.09	-3	-3.48	-4.58	-4.21	-3.81	-3.16	-3.05	-3.58	-3.19	-3.98	-2.65	-3.6	-3.57	-3.25	-3.09	-2.71	-4.36	-3.56
-1	-5.53	-5.13	-4.8	-5.72	-5.48	-4.6	-5.34	-5.42	-5.26	-5.91	-5.25	-5.22	-5.32	-5.01	-5.64	-5	-4.77	-5.56	-5.46	-5.41
-1	-2.75	-2.87	-2.1	-2.96	-3.27	-3.17	-3.1	-2.73	-3.13	-3.82	-2.25	-4.33	-2.66	-2.94	-3.33	-2.84	-3.35	-2.8	-3.48	-4.35
-1	-4.53	-4.49	-5.38	-5.86	-4.12	-4.53	-5.75	-5.52	-5.77	-5.63	-5.44	-5.26	-6.72	-6.52	-5.18	-5.6	-6.51	-4.68	-6.51	-5.97
-1	-1.1	-5.6	-5.7	-6.99	-7.46	-5.95	-5.44	-4.96	-5.62	-8.41	10.72	7.07	21.48	0.96	18.52	-0.48	-5.47	-5.83	-6.46	-2.36
-1	-4.7	-4.93	-5.06	-5.03	-4.5	-4.65	-4.74	-4.73	-5.2	-4.93	-4.67	-4.85	-5.13	-4.57	-4.41	-4.7	-4.77	-4.26	-4.71	-4.5
-1	-4.74	-6.05	-4.59	-4.65	-4.54	-4.17	-4.64	-4.88	-5.08	-4.53	-4.75	-5.4	-4.45	-4.19	-5.03	-4.46	-4.91	-5.1	-5.12	-4.8
-1	-6.4	-6.75	-6.46	-7.08	-5.73	-6.99	-6.23	-6.61	-6.79	-6.46	-6.61	-6.79	-7.06	-6.52	-6.83	-6.47	-6.56	-6.21	-6.64	-6.75
-1	-6.12	-5.27	-6.5	-6.44	-4.97	-5.54	-5.87	-6.22	-5.79	-5.41	-6.11	-6.86	-6.58	-3.33	-5.4	-6.23	-5.56	-5.94	-5.91	-6.29
-1	-7.42	-6.93	-7.7	-7.69	-6.64	-6.87	-7.13	-8.15	-8.01	-7.75	-7.36	-7.35	-7.68	-7.08	-8.71	-7.79	-7.93	-7.19	-7.95	-7.23
-1	6.34	675	455	725	636	475	346	542	643	853	3.65	367	347	765	653	795	367	378	842	235
-1	-4.98	-5.32	-4.82	-5.34	-4.56	-5	-4.76	-5.28	-5.02	-5.48	-5.19	-4.87	-4.7	-5.07	-5.43	-5.03	-5.47	-4.59	-5.45	-4.91
-1	-5.38	-5.68	-5.54	-5.46	-5.53	-5.11	-5.85	-5.91	-5.74	-5.99	-5.74	-6.21	-5.6	-5.42	-5.65	-5.46	-5.9	-4.79	-6.24	-6.03
-1	-9.65	-8.55	-10.06	-9.09	-8.31	-10.1	-9.05	-9.37	-8.89	-9.32	-8.77	-8.03	-9.24	-8.93	-8.83	-9.03	-10.18	-8.82	-9.52	-9.87
-1	-5.17	-6.23	-5.45	-4.89	-5.76	-4.9	-5.03	-5.67	-5.71	-5.53	-5	-5.71	-5.7	-5.29	-5.84	-5.36	-4.79	-4.69	-5.43	-5.38
-1	-5.46	-5.63	-5.88	-5.71	-5.79	-5.87	-5.73	-5.92	-6.06	-5.91	-5.77	-6.22	-5.94	-6.09	-6	-6.32	-6.05	-5.32	-6.76	-6.33
-1	-5.46	-6.16	-6.11	-6.08	-5.27	-6.07	-6.21	-5.51	-5.81	-6.21	-6.04	-7.45	-5.28	-3.58	-6.39	-5.3	-5.88	-4.51	-6.71	-6.37
-1	-7.19	-6.47	-6.4	-8.55	-6.49	-7.57	-7.39	-7.42	-7.92	-8.18	-7.75	-7.33	-7.93	-6.82	-8.09	-7.27	-7.66	-7.01	-6.96	-7.91
-1	-8.01	-8.06	-7.48	-8.56	-8.37	-8.47	-8.4	-8.21	-6.98	-8.14	-9.16	-8.4	-7.69	-5.55	-6.13	-7.49	-7.37	-7.68	-8.09	-6.89
-1	-5.62	-6.01	-5.7	-5.56	-5.4	-6.01	-5.15	-5.48	-5.62	-5.73	-5.68	-5.39	-5.66	-5.08	-5.44	-5.47	-5.36	-4.91	-5.41	-5.82
-1	-5.36	-5.68	-6.41	-6.29	-6.35	-5.77	-6.36	-7.39	-5.71	-6.94	-5.92	-5.99	-5.95	-5.65	-6.09	-5.71	-5.98	-5.3	-7.01	-4.89
-1	-7.12	-7.44	-7.23	-7.63	-7.42	-6.84	-7.31	-8.18	-6.38	-8.29	-6.56	-8.36	-8.77	-3.55	-5.48	-7.12	-8.14	-6.91	-6.88	-7.42
-1	-7.56	-7.2	-8.57	-8.3	-7.45	-7.33	-6.7	-7.27	-8.34	-7.11	-7.73	-7.12	-6.82	-5.03	-6.81	-6.77	-6.08	-5.78	-8.31	-7.52
-1	-3.08	-4.08	-3.04	-3.38	-3.74	-4.4	-2.99	-3.6	-4.35	-3.63	-3.59	-3.6	-3.99	-2.95	-3.3	-3.53	-4.56	-3.16	-3.77	-3.52
-1	-4.29	-4.68	-4.73	-5.38	-4.29	-4.67	-4.98	-5.32	-5.4	-4.88	-4.86	-5.67	-5.07	-5.53	-5.15	-5.02	-5.67	-4.94	-5.48	-6.34
-1	-5.64	-6.12	-5	-5.36	-5.49	-5.2	-5.56	-5.82	-5.94	-5.84	-5.8	-6.13	-5.71	-5.83	-5.41	-4.9	-5.64	-5.01	-6.43	-5.9
-1	-5.82	-5.85	-5.84	-5.3	-6.42	-5.49	-5.85	-5.98	-6	-6.23	-6.24	-7.24	-5.97	-4.38	-5.96	-5.94	-5.97	-5.16	-7.19	-7.3
-1	-7.41	-7.61	-6.71	-7.36	-6.05	-6.53	-7.72	-7.34	-8.26	-7.01	-7.72	-7.71	-7.69	-6.67	-7.11	-7.74	-7.28	-6.31	-9.57	-8.58
-1	-6.12	-6.22	-6.5	-6.64	-6.75	-6.08	-6.35	-6.78	-6.91	-6.67	-6.35	-6.42	-7.09	-5.94	-6.68	-7.01	-6.36	-5.32	-6.1	-5.84
-1	-7.1	-5.65	-7.32	-6.9	-6.85	-7.68	-6.62	-6.67	-6.64	-6.74	-6.66	-6.11	-7.29	-6.4	-5.59	-7.65	-7.5	-5.8	-8.17	-6.04
-1	-6.32	-6.49	-6.5	-6.2	-5.52	-5.73	-6.19	-6.44	-6.53	-6	-6.02	-6.61	-6.59	-6.43	-6.14	-6.47	-6.04	-5.2	-6.76	-6.27
-1	-6.63	-6.51	-7.01	-6.51	-6.62	-6.71	-6.56	-7.15	-6.9	-6.73	-6.51	-7.98	-6.8	-5.71	-6.86	-6.19	-5.85	-5.73	-7.56	-6.89
-1	-5.45	-5.23	-5.08	-5.66	-5.2	-5.38	-5.14	-5.54	-5.99	-5.55	-5.31	-6.28	-6.25	-5.05	-6.03	-5.42	-5.79	-4.73	-5.63	-5.74
-1	-6.93	-6.79	-6.59	-7.03	-6.48	-6.54	-6.54	-6.85	-6.61	-6.66	-7.29	-7.16	-7.05	-6.61	-7.6	-7.54	-6.93	-6.21	-6.53	-7.71
-1	-6.15	-6.02	-5.81	-6.15	-5.79	-6.41	-6.34	-6.87	-6.19	-5.78	-6.72	-6.41	-6.81	-5.88	-6.27	-7.33	-6.18	-5.14	-6.73	-6.91
-1	-5.34	-5.07	-5.2	-5.33	-5.13	-4.74	-5.43	-5.3	-5.81	-5.74	-5.36	-5.19	-5.54	-4.74	-5.54	-5.41	-4.98	-4.38	-6.07	-5.32
-1	-5.53	-5.4	-6.02	-6.37	-5.85	-5.74	-6.2	-6.79	-5.43	-7.1	-5.67	-6.14	-5.7	-5.19	-6.4	-5.2	-5.34	-4.63	-6.29	-5.47
-1	-6.74	-6.74	-6.68	-7.05	-6.19	-6.32	-6.15	-6.57	-6.48	-7.29	-6.65	-6.75	-6.68	-5.36	-6.55	-6.92	-5.96	-5.41	-6.78	-6.77
-1	-6.37	-6.2	-5.91	-6.81	-6.43	-6.01	-6.36	-6.64	-5.94	-6.19	-6.15	-6.26	-6.61	-6.44	-6.51	-6.46	-6.15	-6.08	-7.06	-6.52
-1	-5.11	-5.02	-5.61	-5.5	-4.04	-4.34	-4.5	-4.38	-4.85	-5.58	-6.37	-3.49	-5.65	-2.15	-4.72	-5.12	-5.29	-4.16	-5.11	-5
-1	-7.46	-6.57	-7.83	-7.46	-7.49	-6.73	-7.02	-7.82	-7.71	-6.54	-7.4	-6.75	-8.09	-7.27	-7.84	-7.01	-5.97	-6.24	-6.53	-8.24
-1	-4.68	-4.94	-6.01	-5.35	-5.73	-5.81	-5.27	-5.37	-4.1	-5.21	-4.28	-2.75	-5.63	-0.53	-1.2	-4.07	-5.09	-4.32	-5.28	-4.4
-1	-5.95	-6.24	-6.36	-6.27	-5.47	-5.51	-5.95	-6.43	-6.14	-6.88	-5.89	-5.98	-6.48	-5.9	-6.77	-5.81	-5.3	-4.65	-6.51	-5.95
-1	-6.83	-7.25	-6.69	-7.01	-6.57	-6.16	-7.2	-6.96	-7.17	-6.95	-6.89	-7	-7.11	-6.33	-6.88	-6.6	-6.33	-6.02	-7.3	-6.62
-1	-3.18	-3.3	-3.05	-3.97	-4.96	-3.26	-4.13	-4.63	-3.05	-3.84	-4.2	-3.3	-3.61	-4.47	-4.13	-3.94	-3.78	-3.8	-5.08	-4.32
-1	-6.41	-6.24	-6.61	-6.49	-5.75	-5.82	-6.24	-6.63	-7.15	-5.93	-6.08	-6.49	-6.58	-6.44	-6.85	-6.51	-5.39	-5.77	-7.38	-6.81
-1	-4.67	-6.35	-6.85	-6.69	-6	-6.44	-5.9	-6.19	-6.55	-7.39	-4.9	-5.92	-6.57	-5.39	-5.62	-6.48	-6.12	-4.39	-4.77	-5.41
-1	-6.07	-7.1	-6.36	-6.36	-5.49	-5.75	-6.24	-6.52	-7.09	-6.02	-6.28	-6.69	-6.43	-6.25	-6.88	-6.47	-6.53	-6.71	-7.26	-6.59
-1	-5.6	-5.42	-5.54	-5.73	-5.11	-6.01	-5.94	-6.07	-5.39	-5.12	-5.6	-5.25	-5.92	-5.99	-5.85	-5.01	-5.72	-4.61	-6.01	-5.35
-1	-4.4	-5.54	-4.68	-4.64	-4.85	-4.91	-5.4	-5.2	-4.86	-5.5	-5.18	-5.16	-4.82	-4.81	-5.31	-4.47	-5.15	-3.55	-5.79	-4.54
-1	-5.21	-3.9	-5.76	-4	-3.32	-4.12	-3.73	-5.2	-5.23	-4.11	-4.6	-4.12	-5.22	-4.2	-4.12	-3.81	-4.82	-4.48	-5.03	-5.92
-1	-7.55	-7.61	-8.26	-8.05	-7.01	-7.91	-8.01	-7.73	-8.28	-7.42	-7.93	-7.07	-8.51	-7.85	-8.55	-7.72	-8.06	-7.6	-8.54	-7.82
-1	-6.17	-7.12	-6.65	-6.33	-5.79	-6.45	-6.36	-6.32	-6.5	-6.11	-6.23	-6.91	-7.04	-6.88	-6.61	-6.97	-6.57	-6.81	-7.37	-6.99
-1	-3.63	-3.95	-3.43	-3.7	-3.56	-3.97	-3.49	-3.44	-3.77	-3.8	-3.8	-3.97	-3.72	-3.96	-3.55	-3.67	-3.48	-3.66	-4.38	-3.61
-1	-6.37	-6.9	-6.03	-6.32	-6	-6.32	-6.22	-6.24	-6.66	-6.28	-6.18	-6.27	-6.26	-6.01	-6.34	-6.26	-5.86	-5.62	-6.21	-6.2
-1	-8.24	-8.74	-7.82	-8.06	-8.29	-7.11	-7.58	-8.98	-7.99	-8.1	-8.6	-7.3	-8.21	-7.34	-8.18	-6.89	-7.02	-7.47	-8.4	-8.16
-1	-4.56	-5.22	-4.67	-4.83	-4.21	-5.39	-4.41	-4.78	-4.88	-4.78	-4.65	-4.73	-4.63	-4.83	-4.98	-4.45	-4.96	-4.41	-5	-4.72
-1	-4.16	-2.83	-4.51	-3.58	-2.87	-2.58	-3.34	-2.9	-4.1	-4.2	-4.75	-2.68	-5.34	-4.14	-4.85	-3.65	-4.18	-1.89	-3.97	-3.62
-1	-7.25	-6.69	-7.58	-6.95	-6.83	-7.5	-7.52	-7.34	-7.69	-6.96	-7.51	-7.41	-7.82	-7.75	-7.47	-8.04	-7.67	-7.5	-8.09	-7.77
-1	-5.15	-6.57	-5.56	-6.11	-5.94	-6.25	-5.71	-5.04	-4.86	-6.73	-5.73	-2.97	-6.34	-5.44	-6.21	-2.92	-5.26	-4.13	-5.35	-6.22
-1	-6.1	-5.8	-5.45	-5.97	-5.82	-6.16	-5.86	-6.1	-6.06	-6.1	-5.5	-5.75	-6.03	-5.66	-5.86	-5.81	-6.12	-5.75	-6.44	-5.96
-1	-7.9	-8.09	-7.91	-8.17	-7.09	-7.93	-8.35	-7.89	-8.91	-8.43	-8.49	-7.12	-9.86	-8.13	-6.98	-7.04	-8.93	-6.17	-8.15	-8.46
-1	-5.36	-7.09	-6.16	-5.94	-5.52	-5.93	-7.14	-5.96	-6.22	-5.97	-5.93	-7.45	-6.51	-5.86	-6.48	-6.06	-6.32	-6.52	-7.22	-6.61
-1	-4.8	-5.6	-5.43	-6.4	-5.5	-5.19	-5.18	-5.3	-5.06	-5.93	-4.61	-5.77	-5.11	-5.18	-6.21	-5.79	-5.05	-4.81	-7.03	-6.04
-1	-6.66	-6.27	-7.53	-7.89	-6.52	-7.15	-7.23	-8.08	-7.05	-6.89	-7.27	-7.06	-8.22	-6.81	-7.14	-7.32	-6.48	-5.49	-7.89	-7.76
-1	-7.76	-7.34	-8.11	-7.39	-7.64	-7.87	-7.33	-8.67	-8.12	-7.83	-8.41	-7.73	-7.44	-6.81	-7.72	-7.62	-6.51	-6.17	-8.49	-6.4
-1	-6.77	-6.73	-6.89	-6.23	-6.62	-6.57	-6.2	-7.81	-7.62	-7.76	-6.15	-6.93	-6.73	-5.02	-6.47	-6.37	-6.94	-5.81	-7.76	-6.37
-1	-7.01	-6.78	-7.12	-7.47	-6.91	-7.24	-7.57	-7.79	-8.01	-7.06	-7.24	-7.8	-7.17	-6.97	-7.8	-7.42	-6.56	-6.07	-8.37	-7.43
-1	-7.85	-6.66	-7.95	-9.03	-7.53	-8.1	-9.01	-9.78	-8.66	-7.86	-7.03	-5.78	-9.04	-7.37	-9.02	-7.41	-10.01	-6.43	-7.07	-9.87
-1	-1.3	-1.83	-0.54	-2.21	-2.64	-0.18	-1.61	-1.89	-0.89	-1.34	-0.95	-1.36	-0.78	-1.58	-2.02	-3.78	-1.71	-0.69	-2.14	-2.42
-1	-5.87	-5.65	-6.07	-5.9	-4.58	-5.7	-5.59	-5.3	-6.07	-5.46	-5.8	-5.97	-6.12	-5.04	-5.64	-5.63	-5.94	-5.45	-6.84	-6.51
-1	-4.87	-5.08	-4.91	-4.77	-5.03	-5.27	-4.9	-4.93	-5.37	-4.95	-4.92	-5.5	-5.03	-5.01	-5.57	-5.03	-4.69	-4.43	-5.42	-5.15
-1	-6.78	-7.59	-7.38	-6.94	-6.25	-6.34	-6.76	-7.52	-7.36	-6.97	-6.86	-7.51	-6.66	-6.37	-6.78	-6.98	-6.24	-5.85	-7.1	-6.53
-1	-6.54	-6.59	-7.23	-6.9	-6.34	-6.02	-6.84	-7.07	-7.07	-6.29	-6.78	-7.02	-7.74	-6.42	-7.07	-6.92	-6.62	-6.67	-7.87	-6.82
-1	-5.85	-5.35	-6.08	-5.75	-5.19	-5.32	-5.62	-5.97	-5.95	-5.62	-6.4	-5.37	-6.06	-5.71	-5.7	-5.23	-5.68	-3.96	-6.01	-5.54
-1	-6.86	-7.12	-7.5	-6.57	-7.39	-6.88	-6.41	-6.09	-7.14	-6.39	-5.35	-5.53	-6.91	-5.93	-7.74	-7.93	-5.84	-5.68	-6.96	-6.44
-1	-5.94	-6.62	-6.02	-5.98	-5.52	-5.91	-5.97	-5.87	-6.27	-5.75	-5.77	-6.78	-6.47	-6.4	-6.37	-6.43	-6	-6.39	-6.62	-6.77
-1	-4.75	-4.57	-5.35	-5.28	-4.85	-5	-4.74	-5.23	-5.07	-5.47	-4.91	-5.32	-4.83	-5.1	-5.04	-4.97	-5.34	-4.24	-5.42	-5.12
-1	-5.22	-5.9	-5.25	-5.57	-5.01	-5.62	-5.43	-5.66	-5.72	-5.44	-5.28	-6.54	-6.03	-5.64	-5.92	-5.58	-5.54	-5.97	-6.01	-5.75
-1	-4.32	-5.22	-4.93	-4.7	-4.43	-4.87	-4.65	-5.08	-5.3	-4.72	-4.83	-5.24	-5.37	-5.22	-4.93	-4.87	-4.76	-4.66	-5.46	-5.04
-1	-4.09	-4.51	-4.39	-4.7	-4.43	-4.87	-4.67	-4.53	-5.35	-4.84	-4.89	-5.47	-5.34	-4.43	-5.37	-4.52	-4.11	-3.66	-4.83	-4.52
-1	-6.42	-6.35	-6.85	-6.92	-5.83	-6.62	-6.26	-6.7	-6.92	-6.23	-6.67	-6.9	-6.96	-7.4	-7.11	-6.91	-5.9	-6.26	-7.08	-7.22
-1	-2.43	-3.1	-2.79	-3.17	-3.12	-2.62	-2.93	-2.32	-2.21	-2.54	-2.63	-3.46	-3.11	-2.4	-2.43	-2.56	-3.37	-2.91	-3.26	-3.82
-1	-7.17	-6.63	-7.32	-8.04	-7.15	-8.44	-7.13	-8.38	-8.2	-8.26	-8.16	-7.92	-7.96	-7.52	-8.51	-7.55	-8.34	-6.86	-8.47	-8.97
-1	-2.44	-1.85	-1.83	-2.39	-2.36	-1.63	-1.65	-1.64	-2.43	-2.15	-1.78	-2.64	-2.3	-2.36	-2.55	-2.32	-2.02	-0.19	-3.59	-2.08
-1	-4.62	-5.61	-5.06	-5.06	-5.14	-4.69	-4.56	-5.37	-5.26	-5.08	-4.7	-4.73	-4.85	-5.55	-4.8	-5.38	-5.29	-5.26	-5.17	-5.06
-1	-6.51	-6.18	-6.22	-5.9	-5.84	-6.07	-6.42	-6.38	-6.38	-5.77	-5.59	-6.38	-6.26	-5.86	-7.26	-6.16	-5.63	-5.36	-7.16	-6.93
-1	-5.6	-5.18	-6.02	-5.92	-5.51	-5.32	-5.44	-5.84	-6.07	-6.16	-5.97	-5.85	-6.71	-6.15	-5.76	-5.18	-5	-5.38	-6.74	-5.9
-1	-5.06	-4.92	-4.64	-5.2	-4.75	-4.52	-4.98	-5.12	-5.05	-5.41	-5.16	-4.33	-5.06	-4.41	-5.1	-5.08	-4.93	-4.12	-4.95	-4.85
-1	-6.26	-6	-6.51	-6.05	-6.45	-5.74	-6.53	-7.01	-6.75	-5.95	-6.36	-6.86	-6.46	-6.01	-6.22	-6.38	-5.62	-5.77	-6.82	-6.35
-1	-7.76	-8.26	-8.51	-8.27	-7.38	-7.93	-7.78	-7.01	-8.46	-8.11	-8.27	-8.32	-8.3	-7.36	-8.29	-7.91	-7.8	-7.39	-9.59	-8.24
-1	-5.05	-5.31	-5.3	-6.21	-5.18	-5.12	-6.26	-5.39	-6.05	-6.52	-5.83	-7.34	-5.93	-6.55	-6.69	-6.23	-6.46	-6.54	-6.69	-6.72
-1	-7.08	-7.23	-8	-8.79	-6.16	-7.21	-6.87	-7.89	-7.98	-7.71	-7.64	-7.52	-8.67	-7.02	-7.2	-7.52	-7.69	-6.93	-7.49	-8.32
-1	-5.3	-5.81	-5.77	-5.69	-5.42	-5.32	-5.74	-5.44	-5.74	-5.59	-5.45	-5.62	-5.9	-5.42	-5.35	-5.32	-4.91	-4.68	-5.66	-5.72
-1	-3.4	-2.5	-6.69	-5.02	-3.9	-4.1	-5.23	-6.34	-5.44	-4.48	-0.77	16.09	-4.91	-0.98	-3.31	-4.01	-7.05	-3.92	-1.8	-4.69
-1	-4.62	-3.97	-5.09	-5.49	-4.74	-4.42	-4.48	-5.69	-6.04	-4.33	-4.48	-5.45	-5.7	-4.93	-5.1	-5.01	-4.74	-4.79	-5.82	-5.45
-1	-5.13	-5.75	-5.3	-5.24	-5.01	-5.5	-5.18	-5.39	-5.49	-5.26	-5.34	-5.42	-5.4	-5.53	-5.54	-5.34	-5.09	-4.71	-6.04	-5.26
-1	-3.45	-3.16	-3.46	-2.76	-3	-3.44	-3.05	-3.16	-2.96	-3.13	-3.49	-2.97	-3.1	-3.46	-2.98	-2.97	-3.22	-3.04	-2.95	-2.75
-1	-5.36	-5.05	-4.61	-4.93	-4.26	-4.39	-4.76	-5.11	-4.7	-4.62	-4.83	-5.32	-5.28	-5.06	-5.62	-5.01	-4.56	-4.61	-5.19	-5.53
-1	-4.92	-4.82	-5.2	-5.48	-5.12	-4.91	-5.81	-5.91	-5.28	-5.76	-5.37	-5.34	-5.58	-5.1	-5.5	-4.9	-5.29	-4.52	-5.54	-5.21
-1	-6.95	-5.72	-7.09	-7.72	-7.31	-8.08	-6.17	-7.41	-7.43	-6.8	-6.35	-7.01	-7.54	-7.4	-7.31	-7.01	-6.68	-5.96	-7.45	-7.77
-1	-3.27	-3.15	-3.49	-2.94	-3.78	-3.46	-2.93	-3.26	-2.86	-3.25	-3.63	-3.03	-3.28	-3.49	-3.51	-4.15	-3.98	-2.99	-4.72	-3.09
-1	-5.34	-4.5	-5.3	-6	-5.45	-5.48	-5.9	-5.71	-6.16	-5.88	-5.98	-6.39	-6.46	-5.27	-6.49	-6.18	-5.84	-4.8	-7.08	-5.76
-1	-5.85	-6.45	-6.47	-6.58	-6.18	-6.13	-6.86	-6.12	-6.12	-6.11	-6.17	-7.12	-6.92	-5.49	-7.23	-6.5	-6.33	-5.37	-7.34	-6.44
-1	-7.36	-7.41	-7.66	-8.07	-7	-7.92	-7.28	-7.66	-7.76	-7.59	-7.26	-8.33	-7.36	-6.4	-7.64	-7.31	-7.18	-7.06	-7.7	-7.51
-1	-8.25	-7.45	-8.79	-8.27	-7.63	-8.3	-8.09	-8.8	-8.59	-8	-8.54	-8.23	-8.65	-8.41	-8.51	-8.17	-8.79	-7.7	-9.42	-8.16
-1	-5.83	-6.19	-5.68	-6.13	-5.58	-5.51	-5.79	-6.18	-6.11	-5.74	-6.28	-6.64	-6.45	-5.83	-6.12	-6.57	-5.49	-5.15	-6.92	-6.03
-1	-5.68	-5.06	-5.32	-6	-4.81	-4.98	-4.99	-5.61	-5.64	-5.84	-5.42	-5.61	-5.15	-4.87	-5.42	-5.35	-5.78	-5.31	-5.39	-5.38
-1	-6.87	-7.34	-7.83	-8.26	-8	-7.78	-7.27	-7.76	-8.04	-7.23	-7.34	-6.78	-7.79	-7.23	-7.6	-6.96	-7.99	-6.81	-8.45	-7.76
-1	-5.14	-4.26	-5.37	-5.08	-4.27	-4.36	-4.17	-4.42	-4.77	-4.95	-4.69	-4.77	-4.37	-4.31	-4.52	-4.77	-4.67	-4.03	-4.97	-4.9
-1	-4.82	-5.06	-5.33	-4.54	-3.37	-4.36	-4.79	-5.39	-5.19	-4.86	-5.63	-5.63	-5.02	-5.64	-4.44	-5.06	-5.34	-3.76	-5.31	-5.13
-1	-4.12	-5.19	-4.33	-4.61	-4.61	-4.58	-3.83	-4.37	-4.77	-4.61	-4.76	-4.91	-4.46	-4.86	-4.8	-4.45	-4.06	-4.07	-5.23	-4.59
-1	-6.05	-6.15	-6.28	-6.06	-6.45	-6	-6.09	-6.26	-6.64	-6.11	-6.04	-5.81	-6.56	-5.78	-6.31	-6	-6.02	-6.36	-7.22	-6.23
-1	-5.98	-6.98	-6.45	-7.08	-6.09	-6.17	-5.99	-7.46	-7.55	-6.61	-6.62	-7.13	-6.81	-6.25	-7.04	-6.32	-6.17	-6.09	-7.2	-7.02
-1	-3.57	-2.37	-3.13	-3.43	-3.41	-2.77	-2.98	-3.03	-3.63	-3.55	-3.17	-2.74	-2.75	-3.42	-2.67	-3.27	-2.96	-2.55	-3.27	-2.71
-1	-5.77	-5.65	-5.69	-6.07	-5.27	-5.89	-5.83	-6.1	-6.44	-5.95	-5.88	-6	-6.33	-6.02	-6.16	-6.08	-6.2	-5.98	-6.68	-6.21
-1	-2.38	-3.18	-2.95	-3.42	-2.93	-3.14	-2.89	-2.63	-3.16	-2.84	-3.12	-3.71	-3.18	-3.16	-3.05	-3.06	-3.09	-3.44	-3.21	-3.43
-1	-7.76	-7.86	-7.65	-7.79	-7.01	-7.84	-7.48	-8.12	-8.21	-7.59	-7.63	-8.51	-7.6	-7.46	-8.26	-7.91	-7.54	-6.87	-7.8	-7.94
-1	-4.72	-4.82	-4.55	-4.66	-4.22	-4.44	-4.39	-4.37	-4.66	-4.76	-4.85	-4.44	-4.49	-4.37	-4.6	-4.24	-4.36	-4.38	-4.81	-4.68
-1	-6.28	-6.86	-6.27	-6.55	-6.07	-6.14	-6.26	-6.62	-7.56	-6.64	-5.94	-6.98	-6.68	-4.52	-5.89	-6.31	-5.31	-5.28	-6.19	-6.28
-1	-5.58	-5.92	-6.17	-5.83	-5.36	-5.61	-5.54	-6.45	-6.12	-6.05	-5.52	-5.72	-5.96	-5.78	-6.55	-5.66	-5.01	-5.1	-6.48	-6.19
-1	-4.6	-5.01	-4.89	-4.81	-4.5	-5.1	-4.95	-4.57	-4.93	-4.75	-4.88	-4.72	-4.62	-4.58	-4.66	-4.49	-5.18	-4.28	-4.76	-4.48
-1	-8.61	-8.87	-9.13	-9.12	-8.28	-9.34	-8.72	-9.37	-9.27	-8.83	-9.1	-6.36	-8.97	-7.93	-9.14	-8.32	-8.79	-8.55	-8.48	-9.04
-1	-6.69	-6.44	-6.72	-6.6	-6.78	-6.85	-6.53	-7.1	-7.32	-6.89	-6.83	-6.63	-7.14	-5.58	-7.33	-6.93	-6.71	-5.59	-7	-6.81
-1	-5.74	-6.22	-5.81	-5.97	-5.71	-5.77	-6.12	-6.4	-6.83	-5.96	-6.02	-6.24	-5.92	-3.43	-6.82	-5.88	-5.78	-4.35	-5.84	-6.13
-1	-3.93	-4.17	-3.77	-3.75	-3.65	-3.96	-3.59	-3.83	-3.9	-4.02	-3.73	-4.05	-4.15	-4	-3.73	-3.71	-3.8	-3.83	-4.14	-3.78
-1	-6.01	-7.47	-7.4	-6.68	-5.21	-6.69	-6.51	-7.21	-7.09	-6.53	-6.4	-7.44	-7.45	-6.49	-6.36	-6.74	-7.08	-6.64	-7.34	-7.62
-1	-3.93	-3.97	-3.69	-3.73	-4.13	-3.56	-3.01	-4.29	-4.58	-3.95	-3.93	-4.81	-3.96	-4.12	-4.45	-3.54	-3.43	-3.85	-4.8	-4.17
-1	-6.58	-6.53	-6.41	-6.61	-6.44	-6.6	-6.31	-7.17	-6.95	-6.48	-6.95	-6.56	-6.61	-6.82	-6.63	-6.56	-6.1	-5.9	-7.68	-6.36
-1	-4.84	-5.23	-5.21	-4.65	-4.32	-5.05	-5.13	-5.07	-5.61	-5.03	-4.84	-6.02	-5.73	-5.21	-5.77	-5.42	-5.36	-5.71	-5.57	-5.64
-1	-4.99	-5.77	-5.04	-5.08	-4.71	-5.11	-4.73	-5.75	-5.53	-5.29	-5.43	-5.33	-5.88	-5.3	-5.34	-5.41	-5.18	-4.66	-5.41	-5.26
-1	-4.89	-5.71	-4.96	-5.1	-4.71	-5.29	-4.71	-5.3	-5.27	-5.08	-5.23	-5.19	-5.24	-5.11	-5.19	-5.47	-5.8	-4.62	-5.29	-5.03
-1	-2.34	-2.28	-2.45	-2.04	-2.46	-2.19	-2.33	-1.93	-1.94	-2.76	-2.47	-2.26	-2.05	-2.44	-2.16	-2.15	-2.27	-2.17	-2.37	-1.9
-1	-4.45	-4.85	-4.64	-4.31	-4.29	-4.42	-4.24	-4.56	-4.79	-4.8	-4.42	-4.32	-4.72	-4.77	-4.64	-4.52	-4.4	-3.9	-5.39	-4.33
-1	-5.05	-4.67	-5.18	-4.77	-4.7	-4.92	-4.51	-4.87	-4.27	-5.19	-4.72	-4.63	-4.79	-4.6	-4.77	-4.58	-4.7	-4.34	-4.8	-4.37
-1	-5.05	-5.08	-4.33	-3.98	-4.36	-4.42	-4.7	-4.05	-3.95	-6.18	-4.28	-4.25	-4.28	-4.26	-4.21	-4.42	-5.57	-4.49	-4.25	-4.49
-1	-5.87	-6.29	-5.95	-6.45	-5.62	-6.51	-5.92	-6.55	-6.46	-6.13	-6.21	-6.23	-6.2	-6.13	-6.58	-6.65	-6.49	-6.01	-6.92	-6.26
-1	-3.48	-4.45	-4.54	-3.98	-4.44	-3.19	-3.88	-5.28	-4.43	-4.27	-4.19	-4.49	-4.2	-4.87	-3.85	-5	-2.93	-3.74	-4.89	-4.71
-1	-8.22	-8.25	-8.61	-8.34	-7.44	-8.57	-7.67	-8.59	-8.67	-8.14	-8.22	-8.77	-8.44	-7.87	-8.12	-8.32	-8.25	-7.65	-9.37	-8.75
-1	-4.22	-4.29	-3.81	-4.48	-3.64	-4.17	-3.54	-3.72	-3.84	-3.96	-4.31	-3.65	-3.84	-4.07	-3.71	-3.81	-4.77	-4.3	-5.01	-4.03
-1	-5.07	-5.7	-4.86	-5.03	-5.51	-4.95	-4.9	-5.43	-5.37	-5.16	-5.14	-5.42	-5.09	-4.88	-5.64	-5.19	-5.74	-5.35	-5.65	-5.44
-1	-6.43	-6.27	-6.36	-6.93	-6.13	-6.58	-6.56	-7.04	-7.04	-6.71	-6.75	-6.46	-6.82	-6.38	-7.14	-7.1	-6.28	-6.53	-7.65	-6.57
-1	-7	-7.12	-7.03	-7.02	-7.05	-6.65	-7.07	-7.4	-7.29	-7.03	-7.19	-8.13	-7.23	-6.68	-7.62	-7.34	-6.59	-7.05	-6.96	-7.73
-1	4.64	843	346	674	654	576	627	274	346	5.46	3.54	954	385	734	945	768	487	643	366	256
-1	-6.91	-6.36	-7.3	-7.73	-6.55	-8.1	-7.18	-7.31	-7.9	-6.83	-7.51	-8.39	-8.35	-6.11	-7.44	-8.02	-6.63	-6.82	-7.44	-7.43
-1	-3.95	-5.07	-4.93	-4.08	-4.25	-4.46	-5.14	-4.41	-5.11	-4.78	-3.82	-5.62	-5.01	-4.99	-4.88	-4.73	-4.78	-5.06	-4.98	-5.63
-1	-7.04	-6.72	-7.04	-6.18	-6.28	-7.14	-6.49	-6.64	-6.95	-6.72	-6.78	-6.74	-6.57	-6.15	-6.4	-6.74	-6.23	-5.8	-7.52	-7.01
-1	-3.96	-4.62	-4.16	-4.03	-3.98	-4.11	-4	-4.3	-4.07	-4.17	-4.08	-4.61	-4.02	-4.01	-4.23	-4.12	-4.12	-4.35	-4.29	-3.93
-1	-5.72	-5.41	-6.1	-6.16	-5.9	-6.2	-6.02	-6.75	-6.35	-5.74	-5.8	-6.39	-6.51	-6.19	-6.22	-6.15	-5.74	-5.87	-6.61	-6.46
-1	-5	-4.36	-5.19	-4.68	-4.62	-4.86	-4.51	-4.28	-5.22	-5.02	-4.98	-4.83	-4.9	-4.88	-4.61	-4.67	-4.49	-4.27	-4.44	-4.2
-1	-6.05	-6.25	-5.97	-6.06	-5.7	-6.29	-5.75	-6.73	-6.17	-6.1	-6.03	-6.19	-6.23	-6.06	-6.22	-6.26	-7.09	-5.88	-6.16	-6.19
-1	-6.49	-6.17	-6.79	-6.7	-5.91	-6.49	-6.37	-6.88	-6.76	-6.63	-6.21	-6.71	-6.49	-6.31	-7.04	-6.25	-6.02	-5.97	-6.62	-6.92
-1	-4.84	-5.35	-4.41	-4.95	-4.71	-4.81	-4.82	-4.85	-4.98	-5.55	-4.84	-5.91	-4.81	-4.89	-5.15	-4.92	-5.39	-5.13	-4.99	-4.62
-1	-7.85	-7.37	-7.6	-7.08	-6.97	-6.77	-7.41	-7.83	-7.94	-7.56	-7.41	-8.03	-7.64	-6.81	-7.86	-7.43	-7.42	-6.37	-8.42	-7.86
-1	-5.75	-6.18	-5.97	-6.15	-5.49	-6.33	-5.67	-5.94	-6.02	-5.89	-6.11	-6.1	-6.32	-6.1	-5.98	-6.07	-6.28	-5.57	-6.79	-6.1
-1	-7.39	-7	-7.34	-7.08	-6.62	-7.15	-7.1	-7.22	-7.48	-6.98	-7.46	-7.53	-7.44	-7.45	-7.46	-7.14	-7.15	-6.91	-7.88	-7.68
-1	-5.71	-4.66	-5.99	-5.9	-5.49	-5.33	-5.18	-5.35	-6.13	-5.8	-5.64	-5.07	-5.76	-4.77	-5.3	-5.42	-5.65	-5.16	-5.64	-5.1
-1	-2.21	-2.16	-2.09	-2.07	-1.82	-2.14	-2.04	-2	-2.21	-2.15	-2.13	-2.31	-2.24	-1.73	-2.04	-1.78	-1.9	-2.03	-2.22	-1.9
-1	-5.36	-4.53	-6.14	-5.69	-5.01	-5.67	-6.73	-6.14	-6.39	-6.44	-6.14	-5.21	-6.2	-4.61	-5.67	-5.08	-6.09	-4.41	-7.18	-6.66
-1	-3.74	-4.57	-3.76	-4.18	-4.16	-3.91	-4.22	-4.34	-4.2	-4.4	-4.12	-4.03	-4.27	-4.09	-4.27	-3.74	-3.74	-4.24	-4.13	-3.9
-1	-4.44	-4.6	-4.68	-4.85	-4.08	-4.62	-4.71	-4.99	-5.04	-4.52	-4.59	-5.41	-5.2	-4.82	-5.23	-4.63	-4.71	-5.68	-5.05	-5.16
-1	3.65	389	832	248	235	238	459	546	572	7.45	8.76	293	293	672	934	548	148	274	743	634
-1	-6.28	-7.25	-6.93	-6.91	-6.72	-6.88	-6.89	-7.5	-7.08	-6.38	-6.82	-7.69	-7.31	-6.8	-7.49	-6.65	-6.9	-6.71	-7.69	-7.14
-1	-3.99	-3.92	-3.97	-3.69	-3.61	-4.06	-3.74	-3.74	-3.87	-3.84	-3.92	-3.96	-3.82	-3.93	-3.84	-3.7	-4.01	-3.74	-4.11	-3.79
-1	-6.47	-6.44	-6.31	-6.44	-5.94	-6.06	-6.28	-6.49	-6.57	-6.26	-6.55	-6.6	-6.71	-6.05	-6.4	-6.49	-6.26	-5.79	-6.55	-5.87
-1	-3.4	-3.05	-2.23	-3.32	-2.61	-3.95	-3.87	-2.05	-5.84	-4.06	-5.75	-0.31	-2.67	8.07	-0.63	8.79	-4.25	-0.39	-0.53	-0.32
-1	-3.89	-4.94	-5.27	-5.25	-5.38	-4.27	-5.45	-5.45	-4.74	-5.55	-2.54	-3.46	-2.31	-1.88	-3.13	-2.94	-4.43	-4.48	-4.34	-1.75
-1	-6.52	-6.54	-7.33	-7.81	-5.96	-6.65	-6.68	-7.17	-6.58	-7.04	-6.89	-7.26	-7.09	-6.67	-7.2	-5.98	-5.79	-5.66	-8.09	-7.18
-1	-7.34	-6.64	-6.53	-7.68	-7.04	-7.12	-7.32	-7.07	-7.75	-6.54	-6.89	-7.67	-7.78	-7.19	-7.7	-6.5	-6.17	-6.21	-7.65	-7.88
-1	-8.24	-7.38	-8.83	-8.94	-8.09	-8.72	-8.41	-8.78	-8.79	-8.35	-8.5	-8.41	-8.7	-8.42	-9.24	-8.66	-8.94	-8.39	-8.87	-8.95
-1	-6.92	-7.02	-7.16	-7.19	-6.73	-6.94	-6.65	-7.46	-7.56	-6.75	-6.98	-6.81	-7.48	-6.89	-7.17	-6.67	-6.49	-6.84	-8.19	-8.02
-1	-8.83	-7.91	-8.4	-8.4	-8.86	-8.01	-8.4	-9.21	-8.98	-8.7	-8.87	-8.09	-9.14	-7.41	-9.29	-7.9	-7.78	-7.62	-10.05	-8.7
-1	-7	-5.92	-7.22	-7.46	-6.32	-6.59	-6.79	-7.74	-7.75	-6.61	-7.06	-6.86	-7.33	-6.4	-6.79	-7.15	-6.73	-5.46	-8.2	-7.12
-1	-7.43	-5.52	-6.18	-6.67	-6.8	-6.9	-6.96	-8.48	-8.12	-8.05	-7.62	-6.02	-7.99	-6.08	-7.96	-7.52	-6.46	-5.81	-8.42	-6.85
-1	-6.81	-5.32	-6.52	-6.82	-6.47	-6.4	-6.72	-7.02	-7.66	-6.78	-6.69	-6.98	-6.84	-5.97	-7.03	-6.72	-5.81	-6	-7.51	-6.73
-1	-5.89	-5.55	-6.64	-6.3	-5.48	-5.6	-5.75	-6.29	-6.57	-5.55	-5.68	-6.14	-5.9	-5.86	-6.4	-6.07	-5.97	-5.15	-6.74	-6.04
-1	-3.27	-4.46	-4.82	-4.84	-3.33	-4.28	-4.7	-4.25	-5.49	-4.91	-4.03	-4.78	-5.32	-3.63	-3.82	-3.93	-4.58	-5.05	-5.37	-5.21
-1	-7.02	-7.25	-7.41	-7.43	-6.52	-6.9	-7.1	-7.49	-8.19	-7.12	-7.18	-7.89	-7.49	-7.95	-8.12	-7.71	-8.01	-6.96	-7.82	-7.45
-1	-6.52	-6.61	-7.07	-6.6	-6.06	-6.06	-6.15	-7.17	-7.14	-6.83	-6.77	-6.91	-6.91	-6.29	-6.95	-5.76	-6.39	-5.53	-7.72	-6.55
-1	-6.52	-6.34	-6.51	-6.69	-6.02	-6.9	-6.28	-6.4	-6.58	-6.37	-6.64	-6.44	-6.91	-6.64	-6.42	-6.63	-6.75	-6.02	-7.22	-6.82
-1	-8.38	-7.17	-7.94	-8.31	-7.71	-7.37	-7.67	-7.84	-8.05	-7.93	-7.63	-8.28	-8.63	-7.8	-8	-7.46	-7.42	-6.41	-8.95	-8.64
-1	-6.78	-5.37	-6.94	-6.28	-5.53	-6.2	-5.59	-4.73	-7.21	-5.96	-5.92	-5.78	-5.45	-4.69	-5.97	-5.17	-6.03	-5.01	-5.78	-5.97
-1	-6.06	-6.61	-6.1	-6.29	-5.69	-6.37	-6.09	-6.32	-6.55	-6.25	-6.17	-6.49	-6.59	-6.58	-6.59	-6.36	-6.25	-6.32	-6.77	-6.58
-1	-7.84	-7.66	-7.53	-7.76	-6.94	-7.44	-7.74	-7.96	-8.41	-7.38	-7.61	-7.45	-7.73	-7.37	-7.98	-7.69	-6.84	-6.53	-7.66	-7.8
-1	-4.96	-4.64	-1.52	-6.99	-6.24	-3.22	-4.01	-4.07	-2.11	-7.41	-6.84	-1.57	-3.35	19.41	-3.25	-2	-5.55	-3.47	-4.25	0.02
-1	-3.35	-3.47	-5.35	-5.01	-4.31	-5.19	-6.64	-3.27	-4.21	-5.59	-5.46	-0.56	-2.56	-4.33	-0.96	0.63	-4.58	-3.58	-1.87	-2.8
-1	-4.98	-4.64	-5.4	-4.97	-3.89	-5.2	-4.3	-4.88	-4.84	-4.66	-4.68	-5.36	-4.68	-3.66	-4.54	-4.88	-4.8	-3.13	-4.56	-5.27
-1	-3.86	-4.05	-4.47	-4.42	-4.23	-4.46	-4.31	-4.12	-4.55	-4.32	-4.43	-5.01	-4.47	-4.76	-4.71	-4.48	-3.63	-3.62	-5.04	-4.57
-1	-5.28	-5.34	-5.6	-5.72	-5.19	-5.77	-5.84	-5.46	-6.02	-6.11	-5.33	-6.21	-6.06	-5.51	-5.93	-5.92	-6.13	-5.35	-6.79	-6.11
-1	-7.55	-7.73	-7.47	-7.81	-6.84	-7.76	-7.49	-8.05	-8.06	-7.41	-7.87	-8.26	-8.38	-8.09	-8.56	-7.9	-7.4	-7.16	-8.87	-8.26
-1	-2.85	-1.8	-2.38	-2.6	-2.89	-2.64	-2.82	-2.67	-3.18	-2.61	-2.38	-2.85	-2.21	-2.34	-3	-2.15	-2.94	-3.65	-2.55	-3.74
-1	-7.23	-5.47	-6.05	-6.43	-6.52	-6.06	-7.52	-5.68	-7.35	-7.54	-6.12	-5.08	-6.13	-4.75	-7.1	-6.37	-5.44	-5.82	-8.2	-6.37
-1	6.53	983	743	567	262	456	421	343	531	573	531	733	832	238	467	375	357	347	573	637
-1	-7.68	-7.4	-8.45	-7.78	-7.43	-7.7	-7.54	-7.78	-7.66	-7.77	-7.79	-7.52	-7.76	-7.92	-8.02	-7.66	-7.58	-7.08	-8.07	-8.82
-1	5.54	123	553	437	573	463	754	642	353	754	352	453	674	486	375	658	242	356	352	326
-1	-7.15	-7.68	-8.07	-7.12	-6.48	-7.15	-7.75	-8.15	-8.07	-7.43	-7.42	-7.65	-8.01	-6.45	-7.2	-7.45	-7.74	-7.12	-8.18	-7.75
-1	-7.02	-7.88	-7.17	-7.47	-6.74	-7.26	-7.28	-7.38	-7.79	-7.61	-7.38	-8.03	-7.75	-6.89	-7.75	-7.34	-7.4	-6.74	-7.56	-7.59
p-value	0.154	0.084	0.14	0.132	0.188	0.188	0.046	0.05	0.0111	0.033	0.155	0.096	0.076	0.005	0.056	0.054	0.115	0.167	0.08	0.025
1: Inhibitor, -1: non-inhibitors

## Sheet: Table S2
Table S2. ADMET properties of the 28 hits.
ID	BBB_Level	AlogP98	PSA_2D	EXT_CYP2D6#Prediction	Mouse_Female_NTP_Prediction	Mouse_Male_NTP_Prediction	Rat_Female_NTP_Prediction	Rat_Male_NTP_Prediction	WOE_Prediction	Ames_Prediction
hit1	4	2.84	132.37	FALSE	0	0	0	0	0	0
hit2	3	2.58	101.27	FALSE	0	0	0	0	0	0
hit3	3	2.44	99.01	FALSE	0	0	0	0	0	0
hit4	4	4.36	94.3	FALSE	0	0	0	0	0	0
hit5	4	4.86	107.98	FALSE	0	0	0	0	0	0
hit6	3	1.99	100.47	FALSE	0	0	0	0	0	0
hit7	4	2.91	115.48	FALSE	0	0	0	0	0	0
hit8	4	2.88	136.58	FALSE	0	0	0	0	0	0
hit9	3	2.11	97.713	FALSE	0	0	0	0	0	0
hit10	4	1.5	139.78	FALSE	0	0	0	0	0	0
hit11	4	3.85	98.48	FALSE	0	0	0	0	0	0
hit12	4	3.53	107.41	FALSE	0	0	0	0	0	0
hit13	4	2.76	107.63	FALSE	0	0	0	0	0	0
hit14	4	5.29	113.08	FALSE	0	0	0	0	0	0
hit15	3	3.15	94.1	FALSE	0	0	0	0	0	0
hit16	3	2.73	98.18	FALSE	0	0	0	0	0	0
hit17	3	2.1	98.18	FALSE	0	0	0	0	0	0
hit18	4	4.13	98.18	FALSE	0	0	0	0	0	0
hit19	4	3.02	103.75	FALSE	0	0	0	0	0	0
hit20	4	5.61	97.74	FALSE	0	0	0	0	0	0
hit21	3	2.145	107.11	FALSE	0	0	0	0	0	0
hit22	3	2.026	101	FALSE	0	0	0	0	0	0
hit23	4	4.963	108.22	FALSE	0	0	0	0	0	0
hit24	4	3.534	98.18	FALSE	0	0	0	0	0	0
hit25	4	2.693	109.69	FALSE	0	0	0	0	0	0
hit26	3	2.022	108.55	FALSE	0	0	0	0	0	0
hit27	3	1.72	91.25	FALSE	0	0	0	0	0	0
hit28	3	2.138	77	FALSE	0	0	0	0	0	0
0 indicates as Non-Carcinogen (NTP and WOE), Non-Mutagen (Ames).

## Sheet: Table S3
Table S3. SGK1 inhibitory activities of selected 28 hits compounds.
ID	Concentration	Inhibition ratio %	Inhibition ratio%	Inhibition ratio%	Mean inhibition rate%
hit1	10uM	1.04	6.94	-0.12	2.62
hit2	10uM	1.39	-2.81	1.8	0.13
hit3	10uM	1.67	2.63	9.29	4.53
hit4	10uM	5.82	4.26	5.66	5.25
hit5	10uM	6.56	18.21	17.8	14.19
hit6	10uM	-1.05	-2.86	4.43	0.17
hit7	10uM	3.42	8.02	5.05	5.49
hit8	10uM	10.25	2.43	4.82	5.83
hit9	10uM	32.32	22.27	30.86	28.48
hit10	10uM	1.71	6.53	-1.04	2.4
hit11	10uM	9.89	4.19	4.07	6.05
hit12	10uM	-0.35	1.16	-1.68	-0.29
hit13	10uM	27.01	15.05	27.02	23.03
hit14	10uM	-4.08	3.05	0.9	-0.04
hit15	10uM	49.55	36.98	47.85	44.79
hit16	10uM	-5.46	-1.5	-1.35	-2.77
hit17	10uM	-3.3	2.17	5.12	1.33
hit18	10uM	-4.89	4.3	3.5	0.97
hit19	10uM	0.25	3.49	0.55	1.43
hit20	10uM	-6.3	-2.71	-5.91	-4.97
hit21	10uM	-0.16	1.61	-1.82	-0.12
hit22	10uM	-2.45	-4.18	2.1	-1.51
hit23	10uM	0.87	-5.95	5.82	0.25
hit24	10uM	1.17	1.85	0.01	1.01
hit25	10uM	38.83	30.32	35.97	35.04
hit26	10uM	1.03	2.51	6.54	3.36
hit27	10uM	5.03	-4.57	3.39	1.28
hit28	10uM	4.19	-4.99	7.05	2.09
hit11	1uM	4.03	7.07	4.54	5.21
hit25	1uM	-0.55	2.24	7.72	3.14
STSP	10uM	97.48	100.85	99.15	99.16
